# Supplementary material for: QTL mapping and candidate genes for resistance to Fusarium ear rot and fumonisin contamination in maize
Source: BMC Plant Biol. 2017 Jan 21;17:20. doi: 10.1186/s12870-017-0970-1 (PMC5251214; doi:10.1186/s12870-017-0970-1)
Supplement: Additional file 2: — Table S1. Parent (CO441 and CO354) and F3 population mean values (± standard deviation, SD), F3 population range, median and mean-ranks for Fusarium ear rot severity (FER), fumonisin B1 (FB1) contamination and days to silking (DTS). Data are referred to early sowing (A) and late sowing (B) in 2011 and 2012, with side-needle (F) and toothpick (T) inoculation methods. (XLSX 13 kb) [file 12870_2017_970_MOESM2_ESM.xlsx]

## Sheet: Foglio1
Table S1. Parent (CO441 and CO354) and F3 population mean values (± standard deviation, SD), F3 population range, median and mean-ranks for Fusarium ear rot severity (FER), fumonisin B1 (FB1) contamination and days to silking (DTS). Data are referred to early sowing (A) and late sowing (B) in 2011 and 2012, with side-needle (F) and toothpick (T) inoculation methods.
	Year and sowing	Inoculation method	CO441 (mean ±SD)a	CO354 (mean ±SD)a	F3 population (mean ±SD)a	F3 population range	F3 median	F3 mean-rankb
			FER
	2011A	F	2.0± 0.0	5.0± 0.0	3.6± 1.1	1.0-6.8	3.6	4.40 b
		T	1.8± 0.5	6.4± 0.5	3.4± 1.2	1.2-7.0	3.2	3.83 a
	2011B	F	2.0± 0.0	4.8± 1.0	3.6± 1.1	1.2-7.0	3.5	4.42 b
		T	1.3± 0.5	5.0± 0.0	3.3± 1.2	1.2-7.0	3.0	3.37 a
	2012A	F	2.4± 0.5	5.0± 0.0	3.6± 0.7	2.0-6.2	3.6	4.69 b
		T	1.0± 0.0	4.0± 0.0	3.2± 0.8	1.0-6.7	3.2	3.45 a
	2012B	F	2.4± 0.9	4.5± 0.7	4.2± 0.8	2.4-7.0	4.2	6.24 d
		T	2.8± 0.5	5.0± 0.0	4.0± 0.9	2.0-6.3	4.0	5.61 c
			FB1 contamination
	2011A	F	5± 0	65± 3	48± 30	5-168	41	4.02 b
		T	22± 2	116± 5	45± 32	0-193	37	3.66 b
	2011B	F	29± 1	67± 10	60± 30	8-188	52	5.28 c
		T	22± 3	61± 16	55±30	2-177	47	4.77 c
	2012A	F	16± 1	67± 6	48±24	0-150	44	4.14 b
		T	40± 1	71± 2	37±26	0-205	34	2.92 a
	2012B	F	7± 4	76± 2	68±36	2-230	59	5.91 d
		T	18± 3	47± 11	62±34	1-204	55	5.30 c
			DTS
	2011A	-	68	76	70± 3	65-78	70	3.93 d
	2011B	-	59	75	64± 3	59-75	65	2.23 b
	2012A	-	61	75	65± 2	61-75	65	2.68 c
	2012B	-	54	70	61± 3	54-70	60	1.16 a
	a Fusarium ear rot severity was evaluated as a visual score based on a rating scale from 1 to 7 on ears artificially infected by Fusarium verticillioides. Mean value for each F3 progeny and parent is calculated on the average of at least 4 infected ears (replicates).
	Fumonisin B1 contamination was measured by NIR spectroscopy and reported means are expressed in ppm. Mean value for FB1 contamination is the average of two subsamples of the five pooled infected ears. Days to silking was recorded when at least 50% of each F3 progeny had emitted the silks. Reported means are expressed in days.
	b F3 mean ranks were calculated according to Friedman test. Mean ranks followed by the same letter show no significant difference according to Wilkoxon signed-rank tests (P<0.05) with Bonferroni correction for multiple comparisons.
