# Supplementary material for: QTL mapping and candidate genes for resistance to Fusarium ear rot and fumonisin contamination in maize
Source: BMC Plant Biol. 2017 Jan 21;17:20. doi: 10.1186/s12870-017-0970-1 (PMC5251214; doi:10.1186/s12870-017-0970-1)
Supplement: Additional file 3: — Table S2. Pearson’s correlation coefficients between days to silking (DTS), Fusarium ear rot severity (FER) and fumonisin B1 concentration (FB1) of F3 families, measured with two inoculation methods (F = side-needle and T = toothpick), in early (A) and late (B) sowings of 2011 and 2012. (XLSX 10 kb) [file 12870_2017_970_MOESM3_ESM.xlsx]

## Sheet: Foglio1
Table S2: Pearson’s correlation coefficients between days to silking (DTS), Fusarium ear rot severity (FER) and fumonisin B1 concentration (FB1) of F3 families, measured with two inoculation methods (F=side-needle and T=toothpick), in early (A) and late (B) sowings of 2011 and 2012.
trait	DTS 2011A	DTS 2011B	DTS 2012A	DTS 2012B
FER F/T 2011A	-0.15*/ns	-	-	-
FER F/T 2011B	-	ns/ns	-	-
FER F/T 2012A	-	-	ns/0.16*	-
FER F/T 2012B	-	-	-	0.25**/0.29**
FB1 F/T 2011A	ns/ns	-	-	-
FB1 F/T 2011B	-	0.27**/0.20**	-	-
FB1 F/T 2012A	-	-	0.20**/0.16*	-
FB1 F/T 2012B	-	-	-	0.23**/0.28**
ns=not significant; *=significant at P<0.05; **=significant at P<0.01
