# Supplementary material for: QTL mapping and candidate genes for resistance to Fusarium ear rot and fumonisin contamination in maize
Source: BMC Plant Biol. 2017 Jan 21;17:20. doi: 10.1186/s12870-017-0970-1 (PMC5251214; doi:10.1186/s12870-017-0970-1)
Supplement: Additional file 4: — Table S3. List of the 369 markers screened for polymorphism in the CO441 and CO354 parents and their use in map construction and QTL analysis. (XLSX 22 kb) [file 12870_2017_970_MOESM4_ESM.xlsx]

## Sheet: SSR
Tab S3: list of the 369 markers screend for polymorphism in the CO441 and CO354 parents and their use in map construction and QTL analysis
SSR	Chromosome	State	JoinMap	Map
phi064	1	NP				P = Polymorphic
phi109275	1	NP				NP = Non Polymorphic
phi427913	1	NP				md = missing data
phi308707	1	NP
bnlg176	1	P	X			JoinMap = SSR added to the list of loci (SSRs and SNPs) introduced in the program (JoinMap) for the map construction
bnlg1671	1	P				Map = SSR effectively used by the program (JoinMap) for the construction of the map
phi056	1	P	X	X
phi339017	1	P
umc1903	1	NP
umc2238	1	P
umc1383	1	NP
phi265454	1	NP
bnlg149	1	NP
umc1106	1	NP
bnlg1178	1	P
bnlg2086	1	P	X	X
bnlg615	1	P	X	X
umc1128	1	P	X	X
bnlg1502	1	P	X
umc2025	1	P	X	X
bnlg1598	1	P
umc1421	1	NP
umc1630	1	NP
bnlg1014	1	P	X	X
bnlg1803	1	P
bnlg1953	1	P
umc1514	1	P	X
umc1321	1	NP
umc1278	1	P	X	X
umc1988	1	md
bnlg1268	1	P	X
bnlg1556	1	P	X
umc2189	1	md
bnlg2123	1	P	X
phi120	1	NP
umc1797	1	NP
umc1725	1	P	X
umc1041	1	md
umc1282	1	NP
umc1452	1	P	X
umc1849	1	NP
bnlg1811	1	P	X	X
phi083	2	NP
phi96100	2	P	X	X
phi427434	2	P	X	X
bnlg1018	2	P
bnlg1887	2	NP
phi402893	2	P	X
bnlg1064	2	NP
umc1516	2	P
umc2129	2	NP
umc1756	2	NP
umc1536	2	P	X	X
bnlg1297	2	P
umc1261	2	NP
umc2007	2	P
bnlg1138	2	NP
umc1845	2	P
umc1946	2	P	X
umc1525	2	NP
umc2184	2	P	X
bnlg166	2	NP
umc1769	2	NP
umc1555	2	NP
bnlg1036	2	md
bnlg1662	2	P
bnlg1225	2	md
phi127	2	P	X
umc1696	2	md
umc1551	2	P	X
umc1252	2	P	X
bnlg1520	2	P	X
bnlg1909	2	P	X	X
bnlg1017	2	NP
mmc0111	2	NP
bnlg1302	2	NP
bnlg1537	2	NP
phi453121	3	NP
phi029	3	NP
phi053	3	NP
phi073	3	NP
bnlg1447	3	P
bnlg1350	3	NP
bnlg1063	3	P
phi193225	3	P	X
bnlg1160	3	md
umc2152	3	NP
umc1311	3	NP
umc1449	3	NP
umc1970	3	NP
umc2258	3	NP
bnlg602	3	P
bnlg197	3	P
phi088	3	NP
umc1458	3	NP
phi036	3	NP
umc2263	3	P	X
umc1920	3	NP
bnlg420	3	md
umc1594	3	NP
umc1892	3	NP
umc1394	3	NP
bnlg1647	3	P
umc1968	3	P
umc1844	3	P
bnlg1754	3	P	X
umc2048	3	NP
mmc0022	3	NP
umc1659	3	NP
dupssr5	3	md
umc2118	3	P	X
umc1973	3	NP
umc1876	3	md
phi102228	3	NP
bnlg1098	3	md
phi213984	4	NP
phi438301	4	NP
phi093	4	NP
umc1017	4	P	X	X
bnlg1019	4	NP
umc1175	4	NP
umc2027	4	NP
umc1775	4	P
umc2139	4	NP
umc2289	4	P
phi021	4	P	X
umc1346	4	P
bnlg2291	4	P	X
umc1856	4	NP
bnlg589	4	P
umc1963	4	P	X
umc1317	4	NP
umc1891	4	P
bnlg2162	4	P
umc2135	4	P
umc2287	4	NP
bnlg1890	4	NP
umc1294	4	md
umc2281	4	NP
bnlg1318	4	NP
phi096	4	NP
umc1088	4	NP
umc2282	4	P	X	X
bnlg1137	4	P	X
umc1847	4	P	X
bnlg1917	4	NP
bnlg1337	4	P	X	X
umc1197	4	NP
bnlg1265	4	P	X	X
umc1999	4	P	X
umc2278	4	NP
umc1228	4	NP
umc1101	4	P	X	X
umc1707	4	NP
phi024	5	NP
phi330507	5	P	X
phi085	5	NP
bnlg389	5	P
umc1423	5	NP
umc1686	5	md
phi109188	5	NP
umc1349	5	P	X	X
umc1941	5	P	X
umc1225	5	NP
umc1747	5	NP
umc1097	5	P	X	X
umc1478	5	NP
umc2035	5	P	X
umc1591	5	P
bnlg278	5	NP
bnlg609	5	P
umc1587	5	P
bnlg1046	5	NP
umc2295	5	P
bnlg2323	5	P	X	X
umc1822	5	NP
bnlg118	5	P
bnlg565	5	md
umc1496	5	P	X
bnlg1700	5	P	X
bnlg1287	5	P	X	X
phi087	5	NP
phi058	5	NP
bnlg1246	5	NP
umc1792	5	NP
mmc0282	5	NP
dupssr1	5	P	X	X
umc1308	5	md
umc1901	5	md
bnlg143	5	NP
umc2036	5	NP
phi159819	6	P	X
phi452693	6	P	X
phi299852	6	P	X	X
bnlg249	6	NP
nc009	6	P	X
umc2310	6	P
phi389203	6	P	X
umc1250	6	NP
bnlg1174	6	NP
umc1490	6	P
umc1912	6	P
bnlg238	6	NP
bnlg1867	6	P
bnlg107	6	P
umc2006	6	NP
bnlg1154	6	NP
umc1114	6	NP
umc1805	6	NP
umc1424	6	P
phi077	6	NP
umc1887	6	NP
umc2065	6	P
umc1653	6	NP
umc1083	6	P	X	X
bnlg1443	6	P	X
umc1474	6	NP
dupssr15	6	P	X
umc1248	6	NP
umc1859	6	NP
bnlg1759	6	md
umc1779	6	NP
phi089	6	NP
umc2059	6	NP
umc2208	6	NP
umc1883	6	NP
umc2314	6	P	X
phi070	6	md
umc1063	6	P	X
umc1426	7	P	X	X
phi034	7	NP
phi051	7	NP
bnlg1792	7	P
bnlg1247	7	P
umc1450	7	P	X	X
umc1251	7	P
umc1932	7	P
umc1401	7	NP
umc2333	7	P	X	X
bnlg155	7	P
umc1944	7	NP
umc2177	7	NP
umc1159	7	P
umc1978	7	P	X
bnlg1022	7	P
umc1295	7	NP
bnlg1367	7	NP
bnlg2203	7	P	X
bnlg2160	7	NP
bnlg2132	7	NP
bnlg1164	7	P	X	X
umc2160	7	P	X
bnlg1579	7	NP
umc1015	7	NP
bnlg1305	7	NP
umc1001	7	P
bnlg1805	7	P	X
dupssr13	7	P	X	X
bnlg469	7	md
phi116	7	P	X	X
umc1154	7	P
umc1327	8	NP
phi121	8	P	X
phi233376	8	NP
bnlg1194	8	NP
bnlg1863	8	P
umc1530	8	NP
umc1263	8	P	X
umc1607	8	P
phi015	8	P
umc2355	8	P
umc1735	8	P	X	X
phi119	8	NP
bnlg669	8	P
umc1904	8	md
bnlg2046	8	NP
bnlg162	8	NP
bnlg240	8	P
umc1055	8	NP
umc1786	8	P	X	X
bnlg2082	8	NP
umc1470	8	P
phi100175	8	P	X	X
bnlg1823	8	md
umc1268	8	md
bnlg1056	8	NP
umc1663	8	P	X
bnlg1152	8	P
umc2357	8	P
umc2042	8	NP
umc1075	8	P	X
bnlg2235	8	P	X	X
umc1034	8	P	X	X
umc1157	8	NP
umc1615	8	P	X	X
phi033	9	NP
phi236654	9	NP
umc1675	9	P	X
bnlg279	9	P
bnlg1810	9	md
umc1370	9	P
umc1867	9	P	X	X
umc1698	9	md
umc2338	9	P	X
umc2340	9	md
umc2121	9	NP
umc1657	9	P	X
umc2342	9	NP
umc1366	9	md
umc2089	9	P
umc1893	9	P
bnlg430	9	NP
umc1357	9	md
bnlg1191	9	P
umc1310	9	P
bnlg619	9	NP
bnlg1129	9	NP
bnlg1730	9	P
bnlg127	9	NP
umc1417	9	P
umc2346	9	P
bnlg1724	9	NP
umc1037	9	P
phi022	9	NP
umc1771	9	NP
bnlg1714	9	md
bnlg1270	9	P	X	X
umc2343	9	NP
bnlg1375	9	NP
umc1700	9	md
dupssr6	9	P	X
umc1654	9	NP
umc2335	9	NP
umc1596	9	P	X
umc1794	9	NP
umc1942	9	NP
umc1277	9	NP
phi96342	10	NP
phi050	10	NP
umc2021	10	P	X
phi063	10	NP
phi071	10	NP
umc1176	10	NP
umc1477	10	md
umc1836	10	md
umc1380	10	NP
phi041	10	NP
umc1367	10	P
umc1381	10	NP
umc1911	10	NP
umc1506	10	P	X	X
bnlg236	10	md
umc2069	10	NP
umc1345	10	P
umc1246	10	P
umc1677	10	P
umc1045	10	P	X	X
umc1898	10	NP
umc1319	10	NP
umc1152	10	P	X
mmc0501	10	NP	X
phi054	10	NP
umc1962	10	NP
umc1993	10	md
bnlg1526	10	md
bnlg1185	10	NP
bnlg1677	10	NP
umc1293	10	P	X	X
umc1291	10	md
	P	166	95	41
	NP	168
	md	35
