# Supplementary material for: QTL mapping and candidate genes for resistance to Fusarium ear rot and fumonisin contamination in maize
Source: BMC Plant Biol. 2017 Jan 21;17:20. doi: 10.1186/s12870-017-0970-1 (PMC5251214; doi:10.1186/s12870-017-0970-1)
Supplement: Additional file 5: — Table S4. Distribution of mapped SSR and SNP markers per linkage group (LG) on the reference genome Zea_mays.AGPv3.20.dna.genome.fa.gz (ftp://ftp.ensemblgenomes.org/pub/release-21/plants/fasta/zea_mays/dna/), total number of markers, average density and total genetic distance per LG. (XLSX 11 kb) [file 12870_2017_970_MOESM5_ESM.xlsx]

## Sheet: Foglio1
Table S4: Distribution of mapped SSR and SNP markers per linkage group (LG) on the reference genome Zea_mays.AGPv3.20.dna.genome.fa.gz (ftp://ftp.ensemblgenomes.org/pub/release-21/plants/fasta/zea_mays/dna/), total number of markers, average density and total genetic distance per LG.
LG	Number of SSRs	Number of SNPs	Total number of markers	Average density (cM)	Total genetic distance (cM)
1	8	53	61	6.69	408.37
2	4	38	42	7.52	315.98
3	/	50	50	9.26	463.27
4	5	32	37	8.51	314.91
5	5	37	42	7.34	308.35
6	2	25	27	7.92	213.88
7	6	28	34	10.90	370.68
8	6	28	34	8.46	287.83
9	2	25	27	9.43	254.87
10	3	26	29	7.95	230.77
TOTAL	41	342	383	8.40	3,168.91
