# Supplementary material for: QTL mapping and candidate genes for resistance to Fusarium ear rot and fumonisin contamination in maize
Source: BMC Plant Biol. 2017 Jan 21;17:20. doi: 10.1186/s12870-017-0970-1 (PMC5251214; doi:10.1186/s12870-017-0970-1)
Supplement: Additional file 7: — Table S5. List of candidate genes for Fusarium verticillioides resistance in the 1-LOD and 2-LOD confidence interval in the genomic regions containing QTLs for FER and FB1 contamination. (XLSX 100 kb) [file 12870_2017_970_MOESM7_ESM.xlsx]

## Sheet: Table legend
Tab S5: list of candidate genes for Fusarium verticillioides resistance in the 1-LOD and 2-LOD confidence interval in the genomic regions containing integrated QTLs for FER and FB1 contamination
locus	location on the reference genome in bp, reported as chromosome: start position-end position (Column A)
confidence interval	2-LOD and 1-LOD confidence interval of the integrated QTL (Column B)
gene_ID	Gene identifier (Column C)
sequence description	Putative annotation (Column D)
FPKM_CTRL CO354	Expression values of maize genes calculated as fragments per kilobase of transcript per million fragments mapped (FPKM) in the CO354 uninoculated kernels (Column E)
FPKM_INOC CO354	Expression values of maize genes calculated as fragments per kilobase of transcript per million fragments mapped (FPKM) in the CO354 inoculated kernels (Column F)
FPKM_CTRL CO441	Expression values of maize genes calculated as fragments per kilobase of transcript per million fragments mapped (FPKM) in the CO441 uninoculated kernels (Column G)
FPKM_INOC CO441	Expression values of maize genes calculated as fragments per kilobase of transcript per million fragments mapped (FPKM) in the CO441 inoculated kernels (Column H)
trascriptional regulation	constitutive=differentially expressed gene (DEG) among the CO441 and CO354 controls; modulated=DEG in either or both CO441 and CO354 genotypes after inoculation in comparison to controls (Column I)
For each gene, sequence description and functional category were automatically associated using Blast2GO software .

## Sheet: qFER-1_qFB1-1.1
locus	confidence interval	gene_ID	sequence description	FPKM_CTRL CO354	FPKM_INOC CO354	FPKM_CTRL CO441	FPKM_INOC CO441	trascriptional regulation	Functional Category
1:83779349-83779480	2-LOD	GRMZM2G097249	hypothetical protein ZEAMMB73_686918, partial	326.347	698.001	159.087	426.322	constitutive	Unknown function
1:84315284-84320566	2-LOD	GRMZM2G344513	uncharacterized loc100383362	0.253096	0.27157	2.51088	7.11103	constitutive/modulated	Unknown function
1:84538000-84543910	2-LOD	AC206861.3_FG002	barley mlo defense gene homolog2	1.01479	0.580157	0.0712044	0.424562	constitutive	Resistance
1:84814340-84815071	2-LOD	GRMZM2G402564	plant ec metallothionein-like family 15	367.143	577.2	158.166	751.858	modulated	Response to stress
1:85829899-85834581	2-LOD	GRMZM2G047312	hippocampus abundant transcript 1	0.0368086	0.0771488	0	0	constitutive	Transport
1:85942546-85945365	2-LOD	GRMZM2G094077	hypothetical protein ZEAMMB73_220438	0.177436	0.0831271	5.26118	18.8267	constitutive/modulated	Unknown function
1:86612477-86613588	2-LOD	GRMZM2G090029	uncharacterized protein LOC100216839	1.29862	2.76984	0.882688	2.86292	modulated	Unknown function
1:87195979-87237256	2-LOD	GRMZM2G132144	eukaryotic translation initiation factor 3e subunit family protein	0.00575027	0.0155848	27.8083	16.2306	constitutive	Metabolic process
1:87296038-87301790	2-LOD	GRMZM2G046848	u-box domain-containing protein 33-like	0.649973	3.49907	0.279797	9.19391	constitutive/modulated	Metabolic process
1:87599875-87602403	2-LOD	GRMZM2G464885	short-chain dehydrogenase reductase family protein	0.612097	1.56421	0.944591	1.9463	modulated	Metabolic process
1:87622521-87627429	2-LOD	GRMZM2G162537	ac021893_21 exonuclease	4.58826	3.16125	0.644866	0	constitutive	Metabolic process
1:87629574-87630847	2-LOD	AC194020.3_FG001	---NA---	14.9635	25.8007	92.2054	0	modulated	Unknown function
1:87745702-87746036	2-LOD	GRMZM2G458718	stress related-like protein interactor	2943.39	1664.98	25.6391	11.6944	constitutive	Response to stress
1:87801831-87802945	2-LOD	GRMZM2G025458	hypothetical protein ZEAMMB73_231547	0.132105	0.204167	1.32997	2.01397	constitutive	Unknown function
1:88160125-88162093	2-LOD	GRMZM2G048181	hypothetical protein	4.14418	10.1764	0.750427	0	modulated	Unknown function
1:88887233-88899845	2-LOD	GRMZM2G107741	3-hydroxyisobutyryl- hydrolase-like protein mitochondrial-like	22.8414	19.1465	46.8672	40.2453	constitutive	Metabolic process
1:88961041-88969635	2-LOD	GRMZM2G089291	respiratory burst oxidase homolog protein f-like	4.58721	3.39586	4.90995	1.62712	modulated	Response to stress
1:89776094-89830548	2-LOD	GRMZM2G013987	uncharacterized protein LOC100382542	50.0935	45.9052	50.9893	20.8883	modulated	Unknown function
1:89978852-89979404	2-LOD	AC212809.2_FG002	hypothetical protein ZEAMMB73_212353	0	0	1.08486	3.30741	constitutive	Unknown function
1:90488839-90490093	2-LOD	GRMZM5G881779	transitional endoplasmic reticulum atpase-like	0.0153684	0.0804519	6.18257	8.76309	constitutive	Electr./energy
1:90903209-90907066	2-LOD	GRMZM2G143190	tetracycline transporter protein	0.00934011	0.0583609	0.92408	0.0287831	modulated	Transport
1:91551110-91552314	1-LOD	GRMZM5G893936	hypothetical protein ZEAMMB73_472389	0	0	0.486431	0.904953	constitutive	Unknown function
1:91749721-91752006	1-LOD	GRMZM2G038034	uncharacterized protein LOC100193427 precursor	0.0198295	0.347134	0.107273	0	modulated	Unknown function
1:92160322-92166425	1-LOD	GRMZM2G414639	protein kinase domain containing expressed	0.0307671	0.0233577	1.09918	4.96983	modulated	Signal transduction

## Sheet: qFER-2.4_qFB1-2
locus	confidence interval	gene_ID	sequence description	FPKM_CTRL CO354	FPKM_INOC CO354	FPKM_CTRL CO441	FPKM_INOC CO441	trascriptional regulation	Functional Category
2:45192080-45196460	1-LOD	GRMZM2G104843 (LOX8)	lipoxygenase 8 (tassel seed1)	2.37414	4.83447	1.37632	4.39509	modulated	Response to stress
2:45890415-45891705	1-LOD	GRMZM2G152141	hypothetical protein precursor	0.217387	0.382578	0.427555	2.83137	modulated	Unknown function
2:45966873-45967865	1-LOD	GRMZM2G331701	22.0 kDa class IV heat shock protein	17.9406	60.8425	75.8341	36.1383	modulated	Response to stress
2:46058269-46067169	1-LOD	GRMZM2G497438	acyl-acp thioesterase family protein	4.27226	3.73915	1.29892	0.303904	modulated	Metabolic process
2:46437781-46442878	1-LOD	GRMZM2G031331	barley mlo defense gene homolog3	0.0813855	0.41384	0.122947	0.250402	modulated	Resistance
2:47111071-47117012	1-LOD	GRMZM2G086971 (YPTM1)	thioredoxin family protein	0.149147	1.04348	13.4321	25.7924	constitutive	Response to stress
2:47297101-47301376	1-LOD	GRMZM2G072984	40s ribosomal protein s4	3.73e-05	0.00044429	0.177713	0.318965	constitutive	Metabolic process
2:47362589-47365823	1-LOD	GRMZM2G179827	response regulator 7	0.485424	0.191748	0.634225	0.327683	modulated	Unknown function
2:47604332-47608510	1-LOD	GRMZM2G112039	probable peptide nitrate transporter at1g59740-like	0.10404	0.300074	0.188919	0.428857	modulated	Transport
2:48145793-48148553	1-LOD	GRMZM2G053111	serine threonine protein kinase-like ccr4	0.113563	0.333389	0.0788037	0.169461	modulated	Signal transduction
2:49248034-49249536	2-LOD	GRMZM2G018245	restin homolog isoform x2	0	0	0.869769	3.59316	constitutive	Transport
2:49681530-49733282	2-LOD	GRMZM2G120517	ascorbate peroxidase	46.9228	135.217	70.8272	88.2762	modulated	Response to stress
2:50643434-50644940	2-LOD	GRMZM2G420280	gras family transcription factor	0.0246486	1.09126	0.0424814	1.1342	modulated	Miscellanea
2:51162718-51164738	2-LOD	GRMZM2G159481	hypothetical protein ZEAMMB73_400977	0.0657879	2.30187	0.0757033	1.89033	modulated	Unknown function
2:51223995-51233654	2-LOD	GRMZM2G131177	subtilisin-like protease-like	49.6378	51.292	0.339191	0.813155	constitutive	Proteolysis
2:51236911-51240561	2-LOD	GRMZM2G131155	uncharacterized protein LOC100383970	1.11653	1.75776	1.31388	4.12501	modulated	Unknown function
2:51552452-51553029	2-LOD	GRMZM5G852494	---NA---	0.0310572	0.318806	0	0	constitutive	Unknown function
2:51553059-51630696	2-LOD	GRMZM2G391511	nicotinate phosphoribosyltransferase-like	3.04413	2.76068	0.0305312	0.451776	constitutive	Metabolic process
2:52494805-52503313	2-LOD	GRMZM2G157869	hypersensitive-induced response protein	0.0296656	0.014022	2.81078	1.45966	constitutive	Resistance
2:53046273-53047980	2-LOD	GRMZM2G177485	cbs domain-containing protein cbscbspb3-like	0	0	0.936858	1.59348	constitutive	Miscellanea
2:53395912-53399750	2-LOD	GRMZM2G113430	---NA---	0	0	8.90631	22.0259	constitutive/modulated	Unknown function
2:53844492-53846005	2-LOD	GRMZM5G806182	abscisic stress ripening	0.928428	1.13379	0	0	constitutive	Miscellanea
2:53844492-53846005	2-LOD	GRMZM2G044132	abscisic stress ripening	0.0679465	0.225679	3.96188	11.2033	constitutive	Miscellanea
2:54087355-54089664	2-LOD	GRMZM2G124473	probable plastid-lipid-associated protein chloroplastic-like	0.372441	0.807643	0.769634	3.10068	modulated	Cell component
2:54763049-54764823	2-LOD	GRMZM2G168651	cell wall protein (AA 1-267) (HRGP), mRNA	695.118	568.14	257.906	128.531	constitutive	Unknown function
2:55249304-55251113	2-LOD	GRMZM2G098128	e3 ubiquitin-protein ligase pub23-like	0.0131294	0.576034	0.0283171	0.204683	modulated	Proteolysis
2:56236951-56241783	2-LOD	GRMZM2G414140	---NA---	3.79892	4.76519	5.32266	0	modulated	Unknown function
2:56806975-56810257	2-LOD	GRMZM2G119689	cell wall invertase (miniature seed1)	58.4777	25.2043	49.4098	6.84453	modulated	Metabolic process
2:57055955-57058345	2-LOD	GRMZM5G807267	bifunctional monodehydroascorbate reductase and carbonic anhydrase nectarin-3-like	3.0285	3.93451	5.24639	12.9053	modulated	Metabolic process
2:57065345-57067118	2-LOD	GRMZM5G819523	at5g03870	0.905232	0.333054	0.639192	0.32423	modulated	Unknown function
2:57107334-57110048	2-LOD	GRMZM5G858609	hypothetical protein ZEAMMB73_731170	5.92601	5.5743	3.66312	1.1288	modulated	Unknown function
2:57257535-57404866	2-LOD	GRMZM2G373738	small gtp binding protein rab1a	0	0	2.02688	15.8778	constitutive	Signal transduction
2:57257535-57404866	2-LOD	GRMZM2G360097	protein phosphatase 2c 36	0.0479858	0	0.216388	0.565126	constitutive	Metabolic process
2:57551496-57554230	2-LOD	AC196036.2_FG003	lysosomal alpha-mannosidase-like	0.00528425	0	1.32026	1.97587	constitutive	Metabolic process
2:57643339-57662192	2-LOD	AC191050.3_FG003	globulin-1 s allele	0.366789	0.286536	67.398	1016.89	constitutive	Miscellanea
2:59011568-59012672	2-LOD	GRMZM2G102160	hypothetical protein ZEAMMB73_142558	0.104899	0.507102	0.0893988	0.263874	modulated	Unknown function
2:59037242-59039178	2-LOD	GRMZM2G437912	arogenate dehydratase prephenate dehydratase chloroplastic-like	2.70645	11.2145	1.71058	11.3493	modulated	Metabolic process
2:59448702-59478897	2-LOD	GRMZM2G176324		2859.75	3087.32	176.15	180.614	constitutive	Unknown function
2:59842197-59842445	2-LOD	GRMZM5G892921	hypothetical protein ZEAMMB73_024286, partial	0.637561	14.7488	2.82501	0	modulated	Unknown function
2:60272198-60277574	2-LOD	GRMZM2G157269	acetyl- synthetase	27.4176	58.1297	23.9643	71.9318	modulated	Metabolic process
2:60506762-60507776	2-LOD	GRMZM2G154223	uncharacterized protein LOC100277165	28.184	38.4309	29.0856	73.9825	modulated	Unknown function
2:61470215-61470638	2-LOD	GRMZM2G021059	agmatine coumaroyltransferase-2-like	12.9243	5.7607	11.6735	12.4251	modulated	Metabolic process
2:61852363-61857318	2-LOD	GRMZM2G093826	high-affinity potassium transporter	3.26436	13.4646	2.92063	19.4162	modulated	Transport
2:62376417-62378814	2-LOD	GRMZM2G014695	drought responsive protein 1	0.65889	1.76646	0.410574	0.414834	modulated	Proteolysis
2:63371309-63373695	2-LOD	GRMZM2G087059	ap2 erf domain-containing transcription factor	0.530507	3.13051	0.291422	3.92979	modulated	Signal transduction
2:64695949-64698408	2-LOD	GRMZM2G145407	protein tify 9-like	0.0953068	0.977345	0.166796	3.98047	modulated	Response to stress
2:65134476-65135490	2-LOD	GRMZM5G836308	annexin a7	6.6142	14.3515	4.34549	13.1049	modulated	Miscellanea
2:65851211-65859565	2-LOD	GRMZM5G851515	lrr receptor-like serine threonine-protein kinase	0.00328762	0	0.341465	1.43537	constitutive	Signal transduction
2:68277576-68304345	2-LOD	AC215238.3_FG002	sirohydrochlorin ferrochelatase	1.35617	1.80721	0.113396	0.153616	constitutive	Metabolic process
2:68582742-68602278	2-LOD	GRMZM2G108338	hydroxysteroid 11-beta-dehydrogenase 1-like	56.3074	74.4123	21.4943	64.5704	constitutive	Metabolic process
2:69909705-69914524	2-LOD	GRMZM2G179106	nodulin-like protein	5.04172	10.4647	4.23497	9.23201	modulated	Metabolic process
2:70367076-70375422	2-LOD	GRMZM5G804606	hypothetical protein ZEAMMB73_278451	20.3688	11.6484	16.5846	0.100161	modulated	Unknown function
2:71240819-71245131	2-LOD	AC196420.4_FG002	60s ribosomal protein l24	0.0948479	0.805027	0.306693	0	modulated	Metabolic process
2:71890552-71893435	2-LOD	GRMZM2G125263	lrr receptor-like serine threonine-protein kinase	0.0781115	0.199395	2.40049	7.25416	constitutive/modulated	Signal transduction
2:71954735-71955352	2-LOD	GRMZM2G488346	hypothetical protein ZEAMMB73_876854	0.415288	1.8616	0.652635	5.09403	modulated	Unknown function
2:72129713-72134474	2-LOD	AC202435.3_FG003	purple acid phosphatase 3	1.17642	1.08417	3.36995	1.10646	constitutive	Metabolic process
2:72206050-72207447	2-LOD	AC202435.3_FG001	mynd finger family protein	0.960102	0.429969	0.299653	0.193165	modulated	Miscellanea
2:72673591-72674915	2-LOD	GRMZM2G520811	hypothetical protein ZEAMMB73_713076	0.310452	1.88886	0.481437	0.681161	modulated	Unknown function
2:73758667-73760325	2-LOD	GRMZM2G086925	cis-zeatin o-glucosyltransferase	0.191496	0.780922	0.298181	0.948157	modulated	Metabolic process
2:74076782-74086403	2-LOD	GRMZM2G026918	hypothetical protein ZEAMMB73_475322	1.19131	2.10679	2.45066	1.33371	constitutive	Unknown function
2:74090218-74094762	2-LOD	GRMZM2G027272	rpm1-interacting protein 4-like	5.92287	10.5575	7.10072	22.5596	modulated	Resistance
2:75256213-75258633	2-LOD	GRMZM2G137964	---NA---	114.78	450.941	125.419	158.722	modulated	Unknown function
2:76525758-76576439	2-LOD	GRMZM5G880855	hypothetical protein ZEAMMB73_423469	0.263713	0.193677	0	0.282272	constitutive	Unknown function
2:76642332-76653191	2-LOD	GRMZM2G557750	hypothetical protein ZEAMMB73_384122	0	0	5.12857	12.3169	constitutive	Unknown function
2:77605519-77607713	2-LOD	AC206642.4_FG001	60s ribosomal protein l35	83.6546	76.1952	171.426	202.725	constitutive	Metabolic process
2:77605519-77607713	2-LOD	GRMZM5G805725	60s ribosomal protein l35	185.664	128.306	60.9167	45.1082	constitutive	Metabolic process
2:77756945-77776908	2-LOD	GRMZM2G011042	isoamylase	2.37945	2.33735	11.1923	4.65667	constitutive	Metabolic process
2:77778397-77782907	2-LOD	GRMZM2G010765	mate efflux family protein	3.90335	12.8854	4.85956	34.1379	modulated	Transport
2:78229064-78230752	2-LOD	GRMZM2G052386	probable l-type lectin-domain containing receptor kinase -like	0	0.383652	0	0.110764	modulated	Signal transduction
2:78496008-78501564	2-LOD	GRMZM2G157027	nucleotide pyrophosphatase phosphodiesterase	2.62674	6.43511	2.50817	5.22172	modulated	Metabolic process
2:78698279-78718196	2-LOD	GRMZM2G474153	receptor-type protein kinase lrk1	0.0569819	0.406026	0.0494489	0.563452	modulated	Signal transduction
2:78769136-78772293	2-LOD	GRMZM2G060942	retrotransposon protein	1.14601	2.16403	4.61073	7.26113	constitutive	Metabolic process
2:79282356-79284850	2-LOD	GRMZM2G102583	probable wrky transcription factor 11-like	11.5257	15.7244	5.15828	14.577	modulated	Signal transduction
2:79369743-79372113	2-LOD	GRMZM2G078116	hypothetical protein ZEAMMB73_579184	8.68609	9.55155	6.53836	0.418666	modulated	Unknown function
2:79923071-79928730	2-LOD	GRMZM2G354713	hypothetical protein ZEAMMB73_342197	0.462269	0.653656	0.687601	0.1128	modulated	Unknown function
2:80444661-80447911	2-LOD	GRMZM2G042893	transcription factor bhlh35-like isoform x1	0.0158234	0.0156813	0.591757	2.632	constitutive/modulated	Signal transduction
2:80526351-80534496	2-LOD	GRMZM2G445961	pdr-like abc transporter	0.0909148	0.063419	1.93013	4.52335	constitutive	Transport
2:80723171-80726486	2-LOD	GRMZM2G013612	two-component response regulator family protein	0.47527	0.127767	0.375663	0.10678	modulated	Unknown function
2:82637595-82645446	2-LOD	GRMZM2G029211	hypothetical protein ZEAMMB73_927161	0.0147849	0.0557885	0.450262	3.306	constitutive/modulated	Unknown function
2:83169244-83192383	2-LOD	AC209624.2_FG001	hypothetical protein ZEAMMB73_029762	1.2642	0.832688	2.70351	1.34576	modulated	Unknown function

## Sheet: qFER-3_qFB1-3
locus	confidence interval	gene_ID	sequence description	FPKM_CTRL CO354	FPKM_INOC CO354	FPKM_CTRL CO441	FPKM_INOC CO441	trascriptional regulation	Functional Category
3:125671661-125676560	1-LOD	GRMZM2G395153	inositol polyphosphate phosphatase (synaptogenin-like) family protein	0	0	0.49503	1.26101	constitutive	Metabolic process
3:125744773-125746538	1-LOD	GRMZM2G177019	mitochondrial transcription termination factor family isoform 1	1.77896	1.55854	3.80003	2.88636	constitutive	Signal transduction
3:126135234-126138076	1-LOD	GRMZM2G072435	pollen-specific protein sf21-like	0.789737	0.977359	3.54021	4.2377	constitutive	Metabolic process
3:126135234-126138076	1-LOD	GRMZM2G072424	probable mediator of rna polymerase ii transcription subunit 26b-like	0.00128668	0.00297582	0.0817136	0.0494002	constitutive	Signal transduction
3:126508957-126510797	1-LOD	AC210168.4_FG003	thaumatin-like protein precursor	2.16772	8.89175	1.35673	0.921994	modulated	Resistance
3:126523531-126529781	1-LOD	GRMZM5G832931	---NA---	14.4606	24.6055	0	0	constitutive	Unknown function
3:127004079-127015330	1-LOD	GRMZM2G067456	60s ribosomal protein l8	10.0501	7.06355	132.573	132.587	constitutive	Metabolic process
3:127004079-127015330	1-LOD	GRMZM2G067469	60s ribosomal protein l8	124.21	83.3712	48.9585	55.807	constitutive	Metabolic process
3:127189998-127220661	1-LOD	GRMZM2G332280	leucine-rich repeat receptor-like protein kinase at2g19210-like	1.48022	8.61055	1.14858	2.53561	modulated	Resistance
3:127296579-127310393	1-LOD	GRMZM2G047626	myb transcription factor	1.48453	0.859981	3.16814	4.07749	constitutive	Signal transduction
3:127296579-127310393	1-LOD	AC182617.3_FG001	retroelement protein	6.02712	2.37435	7.16841	1.48536	modulated	Miscellanea
3:127477943-127479411	1-LOD	GRMZM2G398407	dentin sialophospho	0	0	1.7989	4.89082	constitutive/modulated	Miscellanea
3:127513711-127514561	1-LOD	GRMZM2G139786	hypothetical protein ZEAMMB73_454289	55.8887	79.3224	52.041	136.525	modulated	Unknown function
3:127612997-127614912	1-LOD	GRMZM2G160840	myb dna-binding domain superfamily protein	0.490846	3.04315	0.506009	4.19834	modulated	Signal transduction
3:127979753-127984371	1-LOD	GRMZM2G382577	enolase 1	0	0	4.19176	2.91123	constitutive	Metabolic process
3:128934003-128935724	1-LOD	GRMZM2G160902	ocs element-binding factor 1	9.4568	11.4185	1.17941	0.690019	constitutive	Signal transduction
3:128934003-128935724	1-LOD	GRMZM5G871963	ocs element-binding factor 1	0	0	9.12871	16.1544	constitutive	Signal transduction
3:129079087-129082640	1-LOD	GRMZM2G045976	phosphatidic acid phosphatase-like protein	14.6929	74.0198	23.3446	123.512	modulated	Metabolic process
3:129085424-129086821	1-LOD	GRMZM2G046061	dna-directed rna polymerase ii kda polypeptide	0.555293	2.27822	0.434189	2.83624	modulated	Metabolic process
3:129208690-129209909	1-LOD	AC208930.3_FG006	hypothetical protein ZEAMMB73_371421	6.2054	10.566	16.1994	11.8727	constitutive	Unknown function
3:129296434-129301772	1-LOD	GRMZM2G169562	lipase family expressed	0.247864	2.07233	0.309569	5.04394	modulated	Metabolic process
3:129425842-129429803	1-LOD	GRMZM2G478621	ap-3 complex subunit delta-like	0.203587	0.173365	9.08392	5.38215	constitutive	Transport
3:129425842-129429803	1-LOD	GRMZM2G478628	ap-3 complex subunit delta-like	6.50475	6.33677	0.63524	2.94701	constitutive	Transport
3:130000108-130003287	1-LOD	GRMZM5G893804	---NA---	0	0	0.205344	0.611544	constitutive	Unknown function
3:130189040-130190629	1-LOD	GRMZM5G860335	probable allantoinase 1-like	0.0142426	0.067272	1.75806	3.52792	constitutive/modulated	Metabolic process
3:131018341-131020695	1-LOD	GRMZM2G093625	e3 ubiquitin-protein ligase rkp-like	3.22e-05	0	6.11391	14.9657	constitutive	Proteolysis
3:131930825-131931811	1-LOD	AC206425.3_FG002	jasmonate-induced protein	4.29174	6.50008	1.63215	24.9748	constitutive/modulated	Resistance
3:131976680-131978599	1-LOD	GRMZM2G701746	pectin methylesterase-like protein	0.338138	0.751028	0.366021	1.30704	modulated	Cell wall
3:132018781-132020128	1-LOD	GRMZM2G020423	jasmonate-induced protein	0.244643	0.64662	0.21925	6.78647	modulated	Resistance
3:132154768-132156292	1-LOD	GRMZM2G043336	phytase	1.12158	2.74069	0.439173	3.94884	modulated	Metabolic process
3:133182724-133187461	1-LOD	GRMZM5G804881	bifunctional 3-dehydroquinate dehydratase shikimate chloroplastic-like	1.32504	1.5631	3.71793	7.36282	constitutive	Secondary Metabolism
3:133782225-133785036	1-LOD	GRMZM2G155998	arm repeat protein	0.385809	0.961021	0.256919	1.13734	modulated	Miscellanea
3:134087707-134093038	1-LOD	GRMZM2G021378	syntaxin 132	10.6946	30.9491	12.3423	55.9396	modulated	Transport
3:134681394-134683771	1-LOD	GRMZM2G110369	hyoscyamine 6-dioxygenase	33.4393	24.4638	38.3166	8.0972	modulated	Metabolic process
3:134914897-134922903	1-LOD	GRMZM2G076657	wrky dna-binding domain superfamily protein	0.803835	1.56447	1.05462	3.8407	modulated	Signal transduction
3:135083876-135105483	1-LOD	GRMZM2G326116	isoflavone reductase homolog	43.5437	38.4762	32.9328	0.70194	modulated	Secondary Metabolism
3:135170914-135174726	1-LOD	GRMZM2G025528	ureide permease expressed	2.85226	3.70894	3.82985	12.4033	modulated	Transport
3:135219276-135230635	1-LOD	GRMZM2G150521	glycine-rich rna-binding protein 7	34.5658	35.8813	81.3753	109.558	constitutive	Metabolic process
3:135219276-135230635	1-LOD	GRMZM2G150478	skip interacting protein 15	0.704828	0.562541	1.62544	1.31901	constitutive	Miscellanea
3:135756394-135758356	1-LOD	GRMZM2G083130	cytokinin-o-glucosyltransferase 2	1.24035	0.613291	0.556373	0	modulated	Metabolic process
3:136160807-136166034	1-LOD	GRMZM2G118241	serine carboxypeptidase 1-like	4.3535	6.01569	4.02291	9.92251	modulated	Metabolic process
3:136264409-136323848	1-LOD	GRMZM2G019090	glutathione s-transferase	12.7546	51.8832	15.8342	109.867	modulated	Response to stress
3:137300035-137303257	1-LOD	GRMZM2G081016	probable polyamine oxidase 2-like	0	0	0.291663	0.655025	modulated	Metabolic process
3:137388470-137391025	1-LOD	GRMZM2G163507	nb-arc domain containing expressed	0.0355609	0.180966	0.0822693	0.367073	modulated	Unknown function
3:137520165-137530741	1-LOD	AC209377.3_FG003	hypothetical protein ZEAMMB73_117696	0.343298	0.366659	0	0	constitutive	Unknown function
3:137713846-137714974	1-LOD	GRMZM2G338160	hypothetical protein	0.0949078	1.55659	1.14666	3.26829	constitutive/modulated	Unknown function
3:137870365-137871359	1-LOD	GRMZM2G021058	hypothetical protein ZEAMMB73_496797	0.744741	2.28597	0.820526	1.88024	modulated	Unknown function
3:138097607-138105789	1-LOD	GRMZM2G358076	partner of nob1	0.0143988	0.0132036	29.7708	66.3352	constitutive	Miscellanea
3:138278785-138282371	1-LOD	AC213398.3_FG002	lysine-specific histone demethylase 1 isoform 3	0.0394391	0.00602228	2.26874	1.96354	constitutive	Metabolic process
3:138305092-138306031	1-LOD	AC213398.3_FG006	probable adenylate kinase chloroplastic-like	4.2361	2.68816	18.9373	40.4131	constitutive	Metabolic process
3:138875800-138876564	1-LOD	GRMZM2G024827	subtilisin inhibitor	0.882662	2.81539	0.951306	2.22861	modulated	Proteolysis
3:139217229-139226446	1-LOD	GRMZM2G174726	hypothetical protein	0	4.87795	0.0735877	19.3902	constitutive	Unknown function
3:139806411-139811572	1-LOD	GRMZM2G027632	snf1-related protein kinase regulatory subunit beta-1-like	0.381452	0.349446	10.708	17.5481	constitutive	Signal transduction
3:140687784-140688711	1-LOD	AC196170.2_FG003	ap2 erebp transcription factor superfamily protein	0	0	0.219732	0.624523	constitutive	Signal transduction
3:140961294-140963936	1-LOD	GRMZM2G041544	wall-associated receptor protein kinase family protein	1.62042	2.33845	1.24357	0.103226	modulated	Cell wall
3:141490309-141496995	1-LOD	AC211478.3_FG004	nac domain-containing protein 21 22-like	0	0	0.319305	3.60164	constitutive	Signal transduction
3:141490309-141496995	1-LOD	GRMZM2G306490	chaperone protein dnaj 6	0.342689	0.160286	0.119797	0.779003	constitutive	Metabolic process
3:141490309-141496995	1-LOD	GRMZM2G409086	f-box protein at5g46170-like	0.0273287	0.0531322	1.70633	20.011	constitutive	Metabolic process
3:141490309-141496995	1-LOD	GRMZM2G006753	chaperone protein dnaj 6	0.182733	0.152218	6.40527	27.6695	constitutive	Metabolic process
3:141550873-141552522	1-LOD	GRMZM2G115885	condensin-2 complex subunit h2-like	0.00144198	0.000193554	0.861248	3.69202	constitutive	Cell component
3:144600868-144603477	1-LOD	GRMZM2G045779	plant-specific domain tigr01615 family protein	1.43617	3.37507	1.37163	2.57414	modulated	Unknown function
3:145175815-145179191	1-LOD	GRMZM2G122431	cellulose synthase-like protein g2-like	1.18496	3.84989	0.767879	2.88457	modulated	Cell wall
3:146516745-146519982	1-LOD	GRMZM2G454124	casein kinase i isoform delta-like	0.250991	0.250114	9.47936	8.75303	constitutive	Metabolic process
3:146602561-146604776	1-LOD	GRMZM5G861681	ubiquitin-fold modifier 1	228.375	182.735	87.2236	55.0193	constitutive	Proteolysis
3:146605791-146608666	1-LOD	GRMZM2G171390	chlorophyllide a oxygenase	1.12649	0.753476	1.2576	3.16592	modulated	Photosynthesis
3:146651542-146659404	1-LOD	GRMZM2G302913	atp binding	8.02258	7.36504	12.2115	5.1434	modulated	Electr./energy
3:146771244-146782061	1-LOD	GRMZM2G016368	coatomer subunit epsilon	0	0	2.1107	5.43408	constitutive	Miscellanea
3:146784374-146791021	1-LOD	GRMZM2G016382	pentatricopeptide repeat-containing	2.76879	3.43537	5.8256	8.28122	constitutive	Miscellanea
3:147620793-147622105	1-LOD	GRMZM2G426046	probable calcium-binding protein cml31-like	1.79303	16.0518	1.06579	20.9432	modulated	Signal transduction
3:148063728-148065128	1-LOD	GRMZM2G057506	hypothetical protein ZEAMMB73_196368	0.0167308	1.50165	0.126203	3.24281	modulated	Unknown function
3:148214493-148218796	1-LOD	GRMZM2G328304	kinesin-like protein	1.04247	2.41195	0.999877	1.34986	modulated	Cell component
3:148319225-148320162	1-LOD	GRMZM2G060695	duf947 domain containing family protein	0.517392	0.485964	1.39317	0.167854	constitutive	Miscellanea
3:149313134-149314421	1-LOD	GRMZM2G428168	glutathione s-transferase	0.919364	7.31959	0.587839	8.11989	modulated	Response to stress
3:149438574-149439658	1-LOD	GRMZM2G028556	glutathione s-transferase	0.171223	37.4141	0.204478	1.11797	modulated	Response to stress
3:149442454-149449119	1-LOD	GRMZM2G029761	solute carrier family facilitated glucose transporter member 8	0	0	0.236515	25.164	constitutive	Transport
3:149552285-149554243	1-LOD	GRMZM2G106945	polcalcin jun o 2	8.84728	4.20421	5.87462	9.27262	modulated	Signal transduction
3:150168534-150169561	1-LOD	GRMZM5G844545	unknown	5.46939	15.5101	1.93846	10.6793	constitutive	Unknown function
3:150169801-150173024	1-LOD	GRMZM2G037422	u-box domain-containing protein 43-like	1.70051	3.10601	1.68568	5.004	modulated	Metabolic process
3:150371520-150375768	1-LOD	GRMZM2G175732	chaperone protein 1-like	0	0	10.5479	0.687316	constitutive	Metabolic process
3:151334125-151337163	1-LOD	GRMZM2G030814	gaba-specific permease	0.229513	0.927386	0.404687	1.1124	modulated	Transport
3:151819388-151821475	1-LOD	GRMZM2G125032	beta- -glucanase	1.71244	114.05	0.406179	26.8336	modulated	Cell wall
3:151967281-151969102	1-LOD	GRMZM2G366607	probable inactive purple acid phosphatase 16-like	23.037	26.2537	13.9454	4.4563	modulated	Metabolic process
3:151971036-151972416	1-LOD	GRMZM2G065585	beta glucanase	0.11419	27.1665	0.205118	22.919	modulated	Cell wall
3:152578044-152583082	1-LOD	GRMZM2G018022	ribosomal protein s4 family protein	60.0692	60.1652	52.5548	2.08856	modulated	Metabolic process
3:152775333-152781491	1-LOD	GRMZM2G172710	vegetative cell wall protein gp1-like	0.299154	0.215085	1.02826	8.56609	constitutive	Cell wall
3:152785486-152788800	1-LOD	GRMZM2G471367	calmodulin-binding protein	0.00461603	0.365343	0	0.426267	modulated	Signal transduction
3:152823406-152824982	1-LOD	GRMZM2G179332	hypothetical protein ZEAMMB73_448488	0.048078	0.877204	3.29376	2.29192	constitutive/modulated	Unknown function
3:153925170-153929056	1-LOD	GRMZM2G145715	6-phosphogluconate dehydrogenase	23.1578	35.6733	29.3384	65.2828	modulated	Metabolic process
3:154070904-154089709	1-LOD	GRMZM2G498849	---NA---	0	0	28.3977	51.02	constitutive	Unknown function
3:154123632-154125141	1-LOD	GRMZM2G045769	---NA---	0	0.358734	0.848929	0.201862	constitutive	Unknown function
3:154610607-154627868	1-LOD	GRMZM2G428987	pir7b protein	0.956604	4.30529	0.938194	4.63287	modulated	Metabolic process

## Sheet: qFER-6_qFB1-6.1
locus	confidence interval	gene_ID	sequence description	FPKM_CTRL CO354	FPKM_INOC CO354	FPKM_CTRL CO441	FPKM_INOC CO441	trascriptional regulation	Functional Category
5:86012513-86014738	2-LOD	AC207043.3_FG002	vq motif family protein	0.637902	3.38454	0.480468	10.6829	modulated	Unknown function
5:86185469-86221796	2-LOD	GRMZM2G128114	succinate semialdehyde dehydrogenase	14.3176	12.0086	22.7058	55.5926	modulated	Metabolic process
5:86823953-86848300	2-LOD	GRMZM2G334722	sequence-specific dna binding transcription factor	0	0.00639799	1.42706	1.69316	constitutive	Signal transduction
5:86937450-86938908	2-LOD	GRMZM5G890246	tpr repeat-containing thioredoxin ttl1-like	0	0	2.04165	2.02366	constitutive	Response to stress
																				AC207043.3_FG002	VQ motif family protein				0	IPR008889
																				GRMZM2G128114	succinate semialdehyde dehydrogenase				EC:1.2.1.24	no IPS match
																				GRMZM2G334722	hypothetical protein LOC100191872				-	IPR017877 (PROFILE); PF13837 (PFAM)
																				GRMZM5G890246	0				-	no IPS match

## Sheet: qFER-7_qFB1-7.1-7.2 
locus	confidence interval	gene_ID	sequence description	FPKM_CTRL CO354	FPKM_INOC CO354	FPKM_CTRL CO441	FPKM_INOC CO441	trascriptional regulation	Functional Category
7:50591357-50592288	1-LOD	GRMZM2G407223	hypothetical protein ZEAMMB73_259306	3.37852	1.80707	1.97065	7.57732	modulated	Unknown function
7:51508794-51509831	1-LOD	GRMZM2G513518	hypothetical protein	62.6715	53.8512	9.18767	0	modulated	Unknown function
7:52251310-52252353	1-LOD	GRMZM2G027198	blue copper binding protein	6.06089	27.3611	4.14356	41.942	modulated	Miscellanea
7:52584881-52591473	1-LOD	GRMZM2G100248	alcohol dehydrogenase superfamily protein	0.0502183	0.011406	0.923272	1.79356	constitutive	Metabolic process
7:52674838-52679641	1-LOD	GRMZM2G048553	uncharacterized loc101212242	3.1313	3.59552	3.10328	0.0802042	modulated	Unknown function
7:52755479-52756478	1-LOD	GRMZM2G123119	ap2 erebp transcription factor superfamily protein	0.124609	6.06235	0.152493	7.24479	modulated	Signal transduction
7:53448715-53449507	1-LOD	GRMZM2G101628	---NA---	53.6935	116.498	22.7223	0	modulated	Unknown function
7:54327971-54330312	1-LOD	GRMZM2G318299	---NA---	0.372677	5.81924	0.0592688	0.0863718	modulated	Unknown function
7:54363439-54365032	1-LOD	GRMZM2G032766	c2 domain-containing protein	9.61161	29.5325	7.37365	27.3874	modulated	Miscellanea
7:64586738-64589196	1-LOD	GRMZM2G321905	integrator complex subunit 9 homolog isoform x1	0	0	2.88066	3.20938	constitutive	Miscellanea
7:67706910-67707599	1-LOD	GRMZM2G052105	upf0631 protein at3g19508-like	0	0	2.09175	1.67187	constitutive	Unknown function
7:67738865-67741775	1-LOD	GRMZM2G438659	aaa-type atpase family protein	127.819	186.596	42.455	0	modulated	Electr./energy
7:68344362-68349450	1-LOD	GRMZM2G088919	gdsl-motif lipase hydrolase-like	3.68541	1.63939	3.26362	0.287134	modulated	Metabolic process
7:68596591-68597492	1-LOD	GRMZM2G557158	---NA---	17.4356	20.7509	11.0953	0	modulated	Unknown function
7:68892127-68897441	1-LOD	AC204641.5_FG001	f-box family protein	0.0052692	0.000609525	0.244364	0.590413	constitutive	Metabolic process
7:69473978-69476189	1-LOD	GRMZM2G700046	hypothetical protein ZEAMMB73_189796	0.10663	0.662253	0.144335	0.374165	modulated	Unknown function
7:71472258-71477376	1-LOD	GRMZM2G016212	ubiquitin-protein ligase zinc ion binding protein	17.8957	17.7917	23.9011	0.872274	modulated	Proteolysis
7:73009343-73011192	1-LOD	GRMZM2G479272	hypothetical protein ZEAMMB73_209224	1.17478	1.25179	0.507229	0.0270468	constitutive	Unknown function
7:74884518-74888153	1-LOD	GRMZM2G152638	glucan endo- -beta-glucosidase 5-like	0.988599	0.634568	9.99436	4.91542	constitutive	Cell wall
7:74884518-74888153	1-LOD	GRMZM2G152611	glucan endo- -beta-glucosidase 5-like	0.0694516	15.5503	0.240318	17.9808	constitutive	Cell wall
7:76418006-76420483	1-LOD	GRMZM2G153607	early-responsive to dehydration stress-related protein	0.0657286	0.10226	0.816389	8.34858	constitutive/modulated	Response to stress
7:76537082-76580472	1-LOD	GRMZM2G388253	---NA---	0.437768	1.39773	40.4448	34.0977	modulated	Unknown function
7:76537082-76580472	1-LOD	AC199384.3_FG002	hypothetical protein ZEAMMB73_033095	6.92913	36.7499	3.6742	1.00571	modulated	Unknown function
7:77879622-77885811	1-LOD	GRMZM2G467943	ap2 erebp transcription factor superfamily protein	1.13e-05	0	0.533188	0.591606	constitutive	Signal transduction
7:78112488-78113034	1-LOD	AC194030.3_FG003	hypothetical protein ZEAMMB73_205654	0	0	0.837408	0.947257	constitutive	Unknown function
7:78342378-78372640	1-LOD	AC196956.3_FG003	dead-box atp-dependent rna helicase family protein	0.0591211	0.286812	0	0.0244656	modulated	Metabolic process
7:78790565-78813787	1-LOD	GRMZM2G067747	sodium hydrogen exchanger 6-like	21.4588	29.5441	1.94008	1.28259	constitutive	Transport
7:79095597-79100094	1-LOD	GRMZM2G092604	0	0.513155	1.16565	0.676791	0.794795	modulated	Unknown function
7:80308802-80328490	1-LOD	GRMZM2G108737	---NA---	0.983449	0.347011	1.04215	0.264928	modulated	Unknown function
7:81127589-81139821	1-LOD	GRMZM2G542753	40s ribosomal protein s4	0.0132151	0.0126876	0.780643	1.98467	modulated	Metabolic process
7:81930345-81942135	1-LOD	GRMZM2G131489	chlorophyll a b-binding protein	0.714956	1.62654	0.681454	2.00573	modulated	Photosynthesis
7:82082029-82086182	1-LOD	GRMZM2G103010	triose phosphate phosphate non-green precursor	8.99165	3.0483	0	0	constitutive	Metabolic process
7:82320996-82325866	1-LOD	GRMZM2G409131	pyrophosphate--fructose 6-phosphate 1-phosphotransferase subunit alpha-like	0.0574957	2.20598	0.138089	3.04639	modulated	Metabolic process
7:82328376-82334365	1-LOD	GRMZM2G106950	indole-3-glycerol phosphate synthase	0.0712665	0.84971	1.66726	15.3463	constitutive/modulated	Metabolic process
7:83764957-83767371	1-LOD	GRMZM2G092137	ocs element-binding factor 1	2.79429	4.84437	3.45473	18.7205	modulated	Signal transduction
7:86195875-86204780	1-LOD	GRMZM2G093947	rna-binding protein rbp37	0.463995	0.361946	104.545	60.9274	constitutive	Metabolic process
7:86470623-86474093	1-LOD	GRMZM2G025761	transcriptional adaptor family protein	0	0	1.39279	2.56766	constitutive	Signal transduction
7:86470623-86474093	1-LOD	GRMZM2G328877	heat shock protein 70	2.37685	1.52554	5.12012	19.024	constitutive	Response to stress
7:87794393-87797927	1-LOD	GRMZM2G075951	carbohydrate transmembrane transporter	0.242853	0.142434	36.8255	54.6762	constitutive	Transport
7:88303120-88304351	1-LOD	GRMZM5G876158	hypothetical protein ZEAMMB73_610078	0.00153847	0.112818	1.43861	2.13314	constitutive	Unknown function
7:88311171-88312400	1-LOD	GRMZM2G033288	hypothetical protein ZEAMMB73_278451	0.150627	0.111611	0.00430387	0.0665279	constitutive	Unknown function
7:92391793-92393825	1-LOD	GRMZM2G139815	wrky74 transcription factor	1.21823	3.63421	0.908698	3.61828	modulated	Signal transduction
7:92726298-92728745	1-LOD	GRMZM2G056875	prolin-rich extensin-like receptor protein kinase family protein	0	0.0787436	0.0319304	0.545216	modulated	Cell wall
7:92986352-92988041	1-LOD	GRMZM2G119203	hypothetical protein ZEAMMB73_138834	0.0638408	0.491805	0.101301	1.17153	modulated	Unknown function
7:92993346-92995374	1-LOD	GRMZM2G119209	hypothetical protein ZEAMMB73_138834	0.100124	0.606438	0.0326555	1.00593	modulated	Unknown function
7:95533115-95538209	1-LOD	GRMZM2G360648	syntaxin-71-like	0.09073	0.178708	0	0	constitutive	Transport
7:96710992-96712916	1-LOD	GRMZM2G032095	3-ketoacyl- synthase 11-like	0.484231	1.69786	0.302029	0.938273	modulated	Metabolic process
7:97221583-97225779	1-LOD	GRMZM5G839920	ribosomal protein s4 family protein	20.1498	19.5163	12.402	1.84486	modulated	Metabolic process
7:97622761-97626689	1-LOD	GRMZM2G022837	isochorismate synthase	0.682759	0.3207	1.45288	1.9799	modulated	Secondary Metabolism
7:97932984-97934290	1-LOD	GRMZM2G072133	uncharacterized protein LOC100217029	0.249126	0.963492	0.255299	0.541488	modulated	Unknown function
7:97964243-97968430	1-LOD	GRMZM2G373527	probable 26s proteasome non-atpase regulatory subunit 3-like	17.6906	14.5456	1.16191	0.4235	constitutive	Proteolysis
7:97964243-97968430	1-LOD	GRMZM5G845096	probable 26s proteasome non-atpase regulatory subunit 3-like	13.1254	13.6725	30.66	33.0981	constitutive	Proteolysis
7:98560584-98569524	1-LOD	GRMZM2G081841	protein hothead precursor	0.107629	0.372093	0.548267	0.525902	constitutive	Metabolic process
7:98982961-98985188	1-LOD	GRMZM2G055278	mrna cap guanine-n7 methyltransferase 2	1.8259	2.67101	1.55956	0.112989	modulated	Metabolic process
7:99205707-99206630	1-LOD	GRMZM2G162396	hypothetical protein ZEAMMB73_544469	2.64961	6.72641	1.32964	12.1802	modulated	Unknown function
7:99384828-99386078	1-LOD	GRMZM2G086066	metal ion binding protein	27.7147	58.5321	29.711	15.304	modulated	Unknown function
7:99535860-99644740	1-LOD	GRMZM2G064106	l-ascorbate oxidase	0.0660536	0.425696	0.0547185	0.9754	modulated	Metabolic process
7:99848674-99850215	1-LOD	GRMZM2G166692	hypothetical protein	1.29456	0.513259	2.12736	1.83648	modulated	Unknown function
7:100324101-100326267	1-LOD	GRMZM2G174396	ramosa 3-like protein	0.80667	1.60844	0.535171	6.05987	modulated	Metabolic process
7:100403709-100404759	1-LOD	AC212754.3_FG004	protein	0.182101	0.735368	0.413965	0.496272	modulated	Unknown function
7:100804147-100809607	1-LOD	GRMZM2G176686	protein spinster-like	0	0.0527777	0.0186836	0	constitutive	Transport
7:100804147-100809607	1-LOD	GRMZM2G176721	protein spinster-like	0.111835	0.373478	0.317608	1.58391	constitutive	Transport
7:101839996-101842963	1-LOD	GRMZM2G143494	strictosidine synthase 3 precursor	0.135916	1.7801	0.144594	0.416937	modulated	Secondary Metabolism
7:101883843-101885551	1-LOD	GRMZM2G357349	hypothetical protein ZEAMMB73_436410	3.23521	3.20992	1.98959	0.42653	modulated	Unknown function
7:101886115-101887470	1-LOD	GRMZM2G357371	strictosidine synthase 3-like	0.812338	2.62458	0	0.163035	modulated	Secondary Metabolism
7:102759110-102759744	1-LOD	GRMZM2G417107	hlh dna-binding domain superfamily protein	3.5074	1.04722	4.00192	2.70385	modulated	Signal transduction
7:104393315-104400350	1-LOD	AC234166.1_FG002	hypothetical protein ZEAMMB73_317354	0.23572	0.603696	341.211	2641.19	constitutive	Unknown function
7:105210273-105211672	1-LOD	GRMZM2G081502	alpha amylase	0.872638	3.69737	0.476485	0.62188	modulated	Metabolic process
7:106784124-106786349	1-LOD	GRMZM2G151921	type i inositol- -trisphosphate 5-phosphatase cvp2-like	0	0.189035	0.0521993	0	modulated	Metabolic process
7:106954715-106958586	1-LOD	GRMZM2G477743	monoglyceride lipase-like	4.99749	8.98935	4.73159	12.6838	modulated	Metabolic process
7:108253197-108254882	1-LOD	AC234163.1_FG002	cinnamyl alcohol dehydrogenase	0	0.155756	0	0.820618	modulated	Secondary Metabolism
7:108534748-108535532	1-LOD	GRMZM2G045638	uncharacterized protein LOC100276952	5.11767	27.266	2.17082	4.29809	modulated	Unknown function
7:108605457-108606031	1-LOD	GRMZM2G399000	histone-lysine n-methyltransferase ashh3-like	0	0	4.37823	2.54484	constitutive	Metabolic process
7:110297914-110302455	1-LOD	GRMZM2G334165	cysteine-rich receptor-like protein kinase 10	2.02609	6.28908	1.54591	7.32489	modulated	Signal transduction
7:110906645-110908277	1-LOD	GRMZM5G851051	nadh dehydrogenase subunit	3.88572	5.61808	1.34271	0.119366	modulated	Electr./energy
7:111706745-111727949	1-LOD	GRMZM2G340325	hypothetical protein ZEAMMB73_303369	0.00559047	0.0269822	0.0892147	0.100998	constitutive	Unknown function
7:111731434-111734161	1-LOD	GRMZM2G040947	pentatricopeptide repeat-containing protein chloroplastic-like	1.07122	1.14034	2.40907	3.54304	constitutive	Miscellanea
7:112001096-112002903	1-LOD	GRMZM2G501810	---NA---	0.150222	0.258187	0.915505	1.43912	constitutive	Unknown function
7:113533272-113533947	1-LOD	GRMZM2G022901	hypothetical protein ZEAMMB73_785240	6.47935	13.9192	2.2309	0	modulated	Unknown function
7:113534746-113535948	1-LOD	GRMZM2G022979	hypothetical protein ZEAMMB73_559862	2.24483	7.00782	2.44955	0.772995	modulated	Unknown function
7:114347133-114358225	1-LOD	GRMZM5G825497	unknown	36.4576	25.0591	6.14167	0	constitutive	Unknown function
7:115214157-115219716	1-LOD	GRMZM2G475148	0	0.0603626	0.0293145	0.500898	11.7083	modulated	Unknown function
7:117844807-117848780	1-LOD	GRMZM2G141219	ap2-like ethylene-responsive transcription factor at1g16060-like	1.47934	0.808826	1.08513	0.080753	modulated	Signal transduction
7:118074243-118077015	1-LOD	GRMZM2G461159	s-adenosylmethionine decarboxylase	5.83052	6.93567	5.14307	23.4227	modulated	Metabolic process
7:118404106-118409988	1-LOD	GRMZM5G882807	uncharacterized protein LOC100278771	9.10777	14.0081	1.5685	1.17158	constitutive	Unknown function
7:118507475-118510456	1-LOD	GRMZM2G114751	auxin-induced protein 5ng4-like	5.56661	4.5048	4.03005	1.416	modulated	Miscellanea
7:118517869-118523708	1-LOD	GRMZM2G114642 (gl1)	glossy1 protein	0.460583	1.29573	0.9722	3.19088	modulated	Unknown function
7:118815050-118817755	1-LOD	GRMZM2G576833	---NA---	0	0	0.725787	3.55854	constitutive	Unknown function
7:120105842-120110614	1-LOD	GRMZM2G117230	alanine aminotransferase	22.2131	34.1677	1.00677	4.45514	constitutive	Metabolic process
7:120351649-120354724	1-LOD	GRMZM2G052667	ereb102 - AP2-EREBP-transcription factor 102	0.948021	2.6081	0.997708	0.199744	modulated	Signal transduction
7:121224042-121226178	1-LOD	GRMZM2G116614	tify domain cct motif transcription factor family protein	0.250499	6.92088	0.348145	3.35574	modulated	Signal transduction
7:121252036-121256663	1-LOD	GRMZM2G135763	probable polygalacturonase-like	6.25843	6.54393	7.03005	14.9891	modulated	Cell wall
7:121266904-121269108	1-LOD	GRMZM2G135803	casein kinase family protein	0.0801578	0.309123	0.100164	0	modulated	Signal transduction
7:121349796-121353433	1-LOD	GRMZM2G700200	uncharacterized loc101207004	0.584554	0.587976	2.00746	7.32145	modulated	Unknown function
7:121409869-121410776	1-LOD	GRMZM2G003179	ctr copper transporter family protein	85.6681	152.531	16.3949	46.3105	constitutive	Transport
7:121450469-121452256	1-LOD	GRMZM2G176057	uncharacterized protein LOC100384561	1.99281	5.41874	1.11654	0	modulated	Unknown function
7:121600704-121602931	1-LOD	GRMZM2G431288	elicitor-inducible cytochrome p450	0.0241599	0.450238	0.0677287	0.901849	modulated	Resistance
7:121675657-121681684	1-LOD	GRMZM2G172320	keratin-associated protein 5-4	3.85534	2.88046	2.66571	0.341471	modulated	Miscellanea
7:121945894-121951083	1-LOD	GRMZM2G039046	eukaryotic translation initiation factor 3e subunit family protein	3.46495	3.13365	3.77963	0.0704169	modulated	Metabolic process
7:121981746-121986892	1-LOD	GRMZM2G038636 (CCP2)	cysteine proteinase	7.70747	19.8394	12.7682	21.3137	modulated	Response to stress
7:121988331-121988810	1-LOD	GRMZM2G038570	galactosylgalactosylxylosylprotein 3-beta-glucuronosyltransferase 1	0.0716389	0.0519062	1.41437	3.27351	constitutive	Transport
7:122064718-122067618	1-LOD	GRMZM2G388045	gex1_arath ame: full=protein gamete expressed 1 flags: precursor	0.406397	1.19904	0.414676	0.986648	modulated	Unknown function
7:122070776-122074158	1-LOD	GRMZM2G086714	plastid ppgpp synthase	4.27867	8.99716	2.34391	6.45035	modulated	Metabolic process
7:122921724-122922570	1-LOD	GRMZM2G308503	oxidoreductase/ transition metal ion binding protein putative expressed	1.02617	3.06464	0.734194	1.40258	modulated	Unknown function
7:123333368-123389324	1-LOD	GRMZM5G832772 (MRP2)	gamma-tubulin complex component 3 homolog	31.2216	44.2835	33.4541	8.17306	modulated	Cell component
7:123600464-123602403	1-LOD	GRMZM2G154752	cyt-p450 monooxygenase	0.306854	0.883743	0.543706	3.89962	modulated	Metabolic process
7:123643980-123673712	1-LOD	GRMZM2G088964	probable potassium transporter 17-like	0.299982	0.633677	0.186777	0.167633	modulated	Transport
7:123694287-123695699	1-LOD	GRMZM2G088845	hypothetical protein ZEAMMB73_250801	0	0	5.20009	7.3328	constitutive	Unknown function
7:124698794-124701862	1-LOD	GRMZM2G133613	avr9 elicitor response protein	2.39882	8.76155	4.56556	9.32453	modulated	Resistance
7:125101928-125104115	1-LOD	GRMZM2G009045	phosphate carrier mitochondrial-like	0.186782	35.7221	0.126982	59.1846	modulated	Transport
7:125105286-125105712	1-LOD	GRMZM2G009146	hypothetical protein ZEAMMB73_692707	0.116922	3.92755	0	0	modulated	Unknown function
7:125118572-125121392	1-LOD	GRMZM2G009166	g-type lectin s-receptor-like serine threonine-protein kinase at5g35370-like	0.543524	3.77103	0.4321	3.21438	modulated	Signal transduction
7:125861210-125865050	1-LOD	GRMZM2G139535	heat shock factor-transcription factor 21	11.3836	20.6144	9.75137	37.8335	modulated	Response to stress
7:125895040-125895313	1-LOD	AC186580.4_FG004	hypothetical protein ZEAMMB73_800458	0	0	7.55112	5.57095	constitutive	Unknown function
7:125906521-125909830	1-LOD	GRMZM2G387804	flavoprotein wrba	0	0	1.29168	3.33375	constitutive/modulated	Metabolic process
7:126126767-126129537	1-LOD	GRMZM2G096264	hypothetical protein ZEAMMB73_940625	0	0	0.765072	1.75074	modulated	Unknown function
7:126349582-126354736	1-LOD	GRMZM2G135444	probable protein phosphatase 2c 12-like	0.114688	0.599358	0.131772	0.782747	modulated	Metabolic process
7:126561759-126582580	1-LOD	GRMZM2G518756	protein kinase superfamily protein	0	0	1.36795	2.6993	constitutive	Signal transduction
7:127150947-127153009	1-LOD	AC195250.3_FG002	---NA---	0	0	5.08515	4.311	constitutive	Unknown function
7:127577990-127581051	1-LOD	GRMZM2G145152	domain containing expressed	0.462409	1.19678	3.20576	3.33561	constitutive	Miscellanea
7:127716691-127718660	1-LOD	GRMZM2G029096	dna-binding protein escarola-like	0.0354934	0.17765	0.0330817	0.303349	modulated	Signal transduction
7:128136581-128140577	1-LOD	GRMZM2G003869	leaf protein	0.128921	0.145602	0.112585	1.24589	modulated	Unknown function
7:128371362-128373118	1-LOD	GRMZM2G117268	phosphoribosylaminoimidazole-succinocarboxamide synthase	19.6825	21.3393	1.27218	4.32268	constitutive	Metabolic process
7:128646290-128647895	1-LOD	GRMZM2G082653	e3 ubiquitin-protein ligase atl6-like	0.0160572	1.89858	0.0326003	2.12558	modulated	Proteolysis
7:129966716-129971622	1-LOD	GRMZM5G813217	heat shock protein 83-like	73.5155	57.0074	114.517	55.8019	modulated	Response to stress

## Sheet: qFER-9.1_qFB1-9.2
locus	confidence interval	gene_ID	sequence description	FPKM_CTRL CO354	FPKM_INOC CO354	FPKM_CTRL CO441	FPKM_INOC CO441	trascriptional regulation	Functional Category
8:22084309-22086919	2-LOD	GRMZM2G125889	vacuolar amino acid transporter 1-like	19.927	19.4039	12.4797	0.120717	modulated	Transport
8:22507386-22508479	2-LOD	GRMZM2G009475	hypothetical protein ZEAMMB73_242244	0.208806	1.02702	0.190876	0.311056	modulated	Unknown function
8:22678377-22682240	2-LOD	AC187157.4_FG002	nucleoporin nup53-like	0.41726	0.741534	1.40579	0.823756	constitutive	Cell component
8:22859515-22862951	2-LOD	GRMZM2G151896	probable beta- -galactosyltransferase 2-like	0	0.0592634	1.34687	7.09446	constitutive/modulated	Metabolic process
8:23422228-23427902	2-LOD	GRMZM2G472654	carnitine racemase like protein	1.76179	1.21844	0.840408	0.283906	constitutive	Cell component
8:24443411-24455794	2-LOD	GRMZM2G025993	---NA---	0	1.04649	13.696	21.3396	constitutive	Unknown function
8:24522786-24528788	2-LOD	GRMZM2G167718	transcription factor gte4-like	1.60683	5.85696	2.42721	2.74764	modulated	Signal transduction
8:24719622-24722490	2-LOD	GRMZM2G047139	loc100284971 precursor	7.4791	19.9949	19.7388	43.8334	modulated	Unknown function
8:24766478-24767889	2-LOD	AC187263.4_FG001	hypothetical protein ZEAMMB73_750292	0	0	5.70911	7.01044	constitutive	Unknown function
8:24766478-24767889	2-LOD	GRMZM2G342881	uncharacterized protein LOC100501181	0	0	1.74532	5.43406	constitutive	Unknown function
8:25124550-25129676	2-LOD	GRMZM2G304687	hypothetical protein ZEAMMB73_135552	3.02121	1.03873	2.13828	1.61213	modulated	Unknown function
8:25351291-25391634	2-LOD	GRMZM2G372928	histone-lysine n-methyltransferase atx4-like	3.58872	3.79813	348.295	87.6962	constitutive	Metabolic process
8:26103604-26105101	2-LOD	AC186574.3_FG002	37s ribosomal protein mitochondrial-like	0	0	5.47627	4.13947	constitutive	Metabolic process
8:26732152-26737008	2-LOD	GRMZM2G094757	type i inositol- -trisphosphate 5-phosphatase cvp2	0	0	3.25733	7.22989	constitutive	Metabolic process
8:26732152-26737008	2-LOD	GRMZM2G094744	magnesium transporter -like family protein	0	0	14.8639	18.6315	constitutive	Transport
8:26868935-26871560	2-LOD	GRMZM2G127650	s-domain receptor-like protein kinase	0.196547	1.28418	0.471952	2.11931	constitutive/modulated	Signal transduction
8:27311914-27313631	2-LOD	GRMZM2G416622	probable membrane-associated kinase regulator 2-like	0.425501	0.128186	0.310673	0.807645	modulated	Cell component
8:27797862-27799808	2-LOD	GRMZM5G875732	cytochrome p450 superfamily protein	1.54711	5.8381	1.0808	4.94402	modulated	Metabolic process
8:28474041-28479556	2-LOD	AC219156.3_FG002	af326768_1embryonic flower 1-like protein	0	0	2.79048	3.81383	constitutive	Cell component
8:29145631-29147578	2-LOD	GRMZM2G007151	plasma-membrane associated cation-binding protein 1	7.2138	35.4128	6.52925	1.18039	modulated	Cell component
8:29897354-29897678	2-LOD	GRMZM2G700446	hypothetical protein ZEAMMB73_881268	0	0	1.12553	1.46256	constitutive	Unknown function
8:29898228-29907276	2-LOD	GRMZM5G884914	two-component response regulator arr12	0.0305387	0.119192	6.61801	6.74321	constitutive	Unknown function
8:29993717-29997104	2-LOD	GRMZM2G072760	pdr-like abc transporter	0	0.00475487	0.073006	0.60959	constitutive	Transport
8:30124706-30127473	2-LOD	GRMZM2G332752	low molecular weight protein-tyrosine-phosphatase slr0328	0.0152526	0.0487121	3.3872	8.03909	constitutive/modulated	Metabolic process
8:31979542-31980942	2-LOD	AC196158.3_FG002	uncharacterized protein LOC100384365	0	0	0.563881	0.832749	constitutive	Unknown function
8:31987549-31988902	2-LOD	GRMZM2G079790	hypothetical protein	0.00991406	0.0184386	0.677942	0.747996	constitutive	Unknown function
8:32601943-32604830	2-LOD	GRMZM2G434252	probable monogalactosyldiacylglycerol synthase chloroplastic-like	0	0	5.81844	14.4463	constitutive	Metabolic process
8:32962723-32965743	2-LOD	GRMZM2G111998	probable beta-d-xylosidase 2-like	1.54433	0.651818	1.08209	0.119474	modulated	Cell wall
8:33046570-33051081	2-LOD	GRMZM5G859060	serine threonine-protein kinase sepa-like	0	0	0.107265	0.996648	constitutive	Signal transduction
8:33072382-33075018	2-LOD	GRMZM2G125731	0	0.0941815	0.0753806	0.687489	2.88184	constitutive/modulated	Unknown function
8:33090691-33092115	2-LOD	GRMZM2G125747	hypothetical protein	0.0508121	0.226828	0.669513	6.57176	constitutive/modulated	Unknown function
8:33289850-33292925	2-LOD	GRMZM2G064521	protein induced upon tuberization	0	0.423774	0.256543	0	modulated	Response to stress
8:33309930-33317187	2-LOD	GRMZM2G367001	26s proteasome non-atpase regulatory subunit 12-like	0.0140067	0.0632589	1.97207	5.108	constitutive	Proteolysis
8:33318384-33334033	2-LOD	GRMZM5G835373	pwwp domain family protein	0.0471373	0.0266472	2.84828	11.6858	constitutive	Metabolic process
8:33318384-33334033	2-LOD	GRMZM2G111894	pwwp domain family protein	0	0.000287857	0.0394327	0.526588	constitutive	Metabolic process
8:33384890-33389666	2-LOD	GRMZM2G011413	---NA---	0.140736	0.240012	4.30836	6.83103	constitutive	Unknown function
8:34579788-34581430	2-LOD	GRMZM2G148904	methyltransferase ddb_g0268948-like	0.339718	7.45333	0.483916	14.9395	modulated	Metabolic process
8:34614343-34627156	2-LOD	AC211914.3_FG002	nipped-b-like	0.41479	0.653467	0.179742	0.25149	constitutive	Unknown function
8:34614343-34627156	2-LOD	GRMZM2G406715	aba response element binding factor	1.01196	2.45747	2.62011	4.20309	constitutive	Metabolic process
8:34799511-34801247	2-LOD	GRMZM2G700459	hypothetical protein ZEAMMB73_921661	1.26266	1.09797	1.72925	0	modulated	Unknown function
8:35561665-35562916	2-LOD	GRMZM2G053503	ethylene-responsive factor-like protein 1	43.7708	90.8187	54.7077	111.893	modulated	Resistance
8:35630832-35642003	2-LOD	GRMZM2G472674	peptidase m48 family protein	8.69e-05	0.0152293	1.29206	4.29595	modulated	Metabolic process
8:36140295-36142497	2-LOD	GRMZM5G842965	negatively light-regulated protein	0	0.141834	1.84504	52.8587	constitutive/modulated	Photosynthesis
8:38410668-38412994	2-LOD	GRMZM2G054123	s-adenosylmethionine synthetase 1	26.3253	50.4009	38.6785	101.668	modulated	Metabolic process
8:38487904-38488708	2-LOD	GRMZM2G097141 (zma-MIR408b)	hypothetical protein ZEAMMB73_931355	0.712124	1.44242	10.4542	30.3667	constitutive	Unknown function
8:38504228-38512035	2-LOD	GRMZM2G003103	hypothetical protein ZEAMMB73_778677	0	0	15.758	16.7882	constitutive	Unknown function
8:39855464-39855902	2-LOD	AC204030.3_FG004	---NA---	0.623762	5.26796	1.00911	0	modulated	Unknown function
8:39927342-39936577	2-LOD	GRMZM2G022659	serine carboxypeptidase-like 33-like	1.98817	4.44109	0	0.488938	modulated	Metabolic process
8:40257570-40264535	2-LOD	GRMZM2G132903	glyoxysomal fatty acid beta-oxidation multifunctional protein mfp-a	40.9059	47.8783	11.7969	3.2835	constitutive	Metabolic process
8:42952242-42986334	2-LOD	GRMZM2G458867	peptidase c48 domain family protein	0.0340895	0.0394127	3.27333	7.56502	constitutive	Metabolic process
8:42994774-42995732	2-LOD	GRMZM2G578073	hypothetical protein ZEAMMB73_180301	0.0474003	0.2614	0	0	modulated	Unknown function
8:43021269-43079849	2-LOD	GRMZM2G035542	vacuolar h+-translocating inorganic pyrophosphatase	0.0838873	1.2401	0.0346643	2.59595	modulated	Transport
8:44992808-44993769	2-LOD	AC187870.3_FG003	fructose-bisphosphate aldolase	5.89097	5.95638	16.8282	22.1885	constitutive	Metabolic process
8:45260942-45275982	2-LOD	GRMZM2G142870	abc transporter c family member 4-like	1.28822	4.93736	4.21636	22.1093	modulated	Transport
8:46495028-46495563	2-LOD	GRMZM2G700503	hypothetical protein ZEAMMB73_981162	0	0	0.185718	9.40371	constitutive	Unknown function
8:48630169-48632250	2-LOD	GRMZM2G100776	ribosome-inactivating protein	2.69671	0.315893	3.09425	0	modulated	Metabolic process
8:51695985-51712288	2-LOD	GRMZM2G508799	pullulanase-type starch debranching enzyme	0.211707	0.347392	0.939364	1.06697	constitutive	Metabolic process
8:51695985-51712288	2-LOD	AC213351.4_FG005	hypothetical protein ZEAMMB73_941520	0.728288	1.94282	0.0937649	1.08437	constitutive	Unknown function
8:52090730-52092148	2-LOD	GRMZM2G006585	platz transcription factor	2300.6	633.948	3070.38	149.561	modulated	Signal transduction
8:52299254-52299758	2-LOD	AC205274.3_FG001 (PRMS)	pathogenesis-related maize seed protein	0.327965	134.365	0.250802	175.372	modulated	Resistance
8:52305917-52352299	2-LOD	GRMZM2G092674	gtp-dependent nucleic acid-binding protein engd	0.00271266	0.00141331	6.53899	22.5313	constitutive	Signal transduction
8:53325912-53327460	2-LOD	GRMZM5G820074	xyloglucan endotransglucosylase hydrolase protein 23 precursor	7.97884	32.0327	25.8296	67.9407	constitutive	Cell wall
8:53450068-53453666	2-LOD	GRMZM2G107718	60s ribosomal protein l11-1	0.620431	1.40705	1.50147	2.11465	constitutive/modulated	Metabolic process
8:53547750-53561252	2-LOD	AC235535.1_FG001	probable chromatin-remodeling complex atpase chain-like	8.59872	18.7676	73.4393	62.8807	constitutive/modulated	Cell component
8:54419403-54479193	2-LOD	GRMZM5G851713	hypothetical protein ZEAMMB73_526342	1.58441	1.19256	0	0.253817	constitutive	Unknown function
8:54541243-54546012	2-LOD	GRMZM2G047476	60s ribosomal protein l23a	7.33761	9.10608	24.5811	44.4718	constitutive	Metabolic process
8:55425450-55428420	2-LOD	GRMZM2G015959	protease do-like 9-like	0.454557	0.343139	2.13754	5.2259	constitutive	Metabolic process
8:55611840-55614049	2-LOD	GRMZM2G384871	hypothetical protein ZEAMMB73_318998	0.00015492	0.0107437	0.900852	1.99508	constitutive	Unknown function
8:55934514-55936807	2-LOD	GRMZM2G131055	glycosyltransferase family 61 protein	1.60636	11.0914	1.31484	11.2029	modulated	Metabolic process
8:56322367-56323440	2-LOD	GRMZM2G339206	zac	0	0	0.242404	0.584719	constitutive	Unknown function
8:57376280-57376576	2-LOD	GRMZM2G578572	bah domain containing protein	1.68698	1.30604	6.34037	3.9732	constitutive	Signal transduction
8:59616892-59620142	2-LOD	GRMZM2G338871	transcriptional co-repressor -like	1.69479	1.83411	2.27245	0.0789746	modulated	Signal transduction
8:59973028-59975575	2-LOD	GRMZM2G023840	peroxidase	0.436245	1.31623	0.444963	0.662784	modulated	Resistance
8:60563401-60567388	2-LOD	GRMZM2G088291	phospholipid:diacylglycerol acyltransferase 1-like	0.0287619	0.000557018	3.34892	5.61608	constitutive	Metabolic process
8:60632429-60633244	2-LOD	GRMZM2G050607	late embryogenesis abundant protein lea14-a	1.07788	3.52769	0.714929	10.3514	modulated	Response to stress
8:60818378-60819545	2-LOD	GRMZM2G382918	iq calmodulin-binding and bag domain containing family protein	0.0609206	0.121379	0.278013	1.70088	constitutive	Signal transduction
8:61386640-61389788	2-LOD	GRMZM2G162727	tip41-like family expressed	0	0	12.3273	17.2141	constitutive	Unknown function
8:61648131-61649574	2-LOD	GRMZM2G047613	acetone-cyanohydrin lyase	0.174979	1.13508	4.89582	3.17792	modulated	Metabolic process
8:62909482-62911726	2-LOD	GRMZM2G433450	protein odorant1-like	0	0	2.90749	3.93865	constitutive	Signal transduction
8:63400801-63431711	2-LOD	GRMZM2G083875	hypothetical protein ZEAMMB73_259979	0	0	22.35	70.7165	constitutive	Unknown function
8:65056240-65059737	2-LOD	GRMZM2G456487	wak receptor-like protein kinase family protein	0.565105	1.28304	0.28482	1.54327	modulated	Cell wall
8:66107460-66109568	2-LOD	GRMZM5G805874	mate efflux	0.224833	10.2768	0.80708	19.9337	modulated	Transport
8:66556103-66561688	2-LOD	GRMZM2G092147	cyclin-dependent kinase inhibitor 2	1.04976	0.842669	0.429304	0.331254	constitutive	Signal transduction
8:67904689-67905172	2-LOD	AC194438.3_FG005	hypothetical protein ZEAMMB73_269449	0.137745	1.57462	0.269404	0	modulated	Unknown function
8:68222538-68228922	2-LOD	GRMZM5G855519	uncharacterized protein LOC100501314	0	0	2.99157	1.10795	constitutive	Unknown function
8:68928767-68932536	2-LOD	GRMZM2G015287	ubiquitin-conjugating enzyme family	10.9597	8.01002	22.065	30.6272	constitutive	Proteolysis
8:68939214-68942612	2-LOD	GRMZM5G803565	duf1421 domain family protein	7.16655	12.2541	7.32031	22.0208	modulated	Miscellanea
8:68943211-68945779	2-LOD	GRMZM2G419643	dnaj heat shock family protein	2.36948	2.41517	0.159888	0.156642	constitutive	Metabolic process
8:68975306-68976205	2-LOD	GRMZM2G070013	hypothetical protein ZEAMMB73_341777	2.83303	11.8833	2.86479	2.24147	modulated	Unknown function
8:69758013-69758851	2-LOD	GRMZM2G311898	grx_i1 - glutaredoxin subgroup iii	1.36943	2.55753	0.492673	7.32543	modulated	Response to stress
8:70532043-70532757	2-LOD	GRMZM2G113549	hypothetical protein ZEAMMB73_994700	0.892816	3.28528	1.07027	2.60796	modulated	Unknown function
8:70603223-70603871	2-LOD	GRMZM2G113545	uro-adherence factor a	180.514	117.333	448.446	208.676	constitutive/modulated	Unknown function
8:71277973-71282159	2-LOD	GRMZM2G158024	gtpase era-like	5.30328	1.98399	6.5252	5.75901	modulated	Signal transduction
8:71383585-71636769	2-LOD	GRMZM2G098679	solute carrier family facilitated glucose transporter member 8	2.43002	5.09743	3.86124	6.26516	modulated	Transport
8:71808527-71811619	2-LOD	GRMZM2G137901	nac domain transcription factor superfamily protein isoform 1	0.162707	0.25945	15.5622	37.402	modulated	Signal transduction
8:72269448-72272722	2-LOD	AC191930.3_FG001	---NA---	0.323657	0.08401	0	0	modulated	Unknown function
8:72382997-72384378	2-LOD	GRMZM2G063880	wrky dna-binding domain superfamily protein	0.313823	4.65638	0.149763	6.0605	modulated	Signal transduction
8:72623214-72625596	2-LOD	GRMZM5G818101	probable protein phosphatase 2c 8-like	1.85995	2.61051	0.790986	0.936668	constitutive	Metabolic process
8:73088499-73089179	2-LOD	GRMZM2G396951	hypothetical protein ZEAMMB73_129621	0	3.64809	0	0	modulated	Unknown function
8:73090264-73091173	2-LOD	GRMZM2G096435	pinus taeda anonymous locus 2_3802_02 genomic sequence	18.6666	31.0268	8.28835	31.8144	modulated	Unknown function
8:74158629-74159519	2-LOD	GRMZM2G161348	kelch motif family protein	1.67e-05	3.25e-05	0.0365118	1.40393	constitutive	Proteolysis
8:75007476-75012862	2-LOD	GRMZM5G884343	unknown	101.513	95.817	37.2409	2.41134	constitutive	Unknown function
8:75066631-75072017	2-LOD	GRMZM5G822073	unknown	101.585	95.8198	37.6568	2.24017	constitutive	Unknown function
8:75414352-75416956	2-LOD	GRMZM2G331393	s-type anion channel slah3-like	0	5.41182	0	12.3942	modulated	Transport
8:76754372-76755593	2-LOD	GRMZM2G051284	valyl trna synthetase	0	0	0.712071	3.60922	constitutive	Metabolic process
8:77723649-77725116	2-LOD	GRMZM2G356142	dna damage-binding protein 1a	12.7279	8.59353	16.9106	6.63613	modulated	Metabolic process
8:78407534-78408959	1-LOD	GRMZM2G053394	calmodulin-binding protein	0.00919056	0.186208	0.0457672	0.181225	modulated	Signal transduction
8:79125580-79128191	1-LOD	GRMZM2G050364	pepsin a	110.077	153.55	0.895569	0.693056	constitutive	Miscellanea
8:79203403-79337940	1-LOD	GRMZM2G073774	dihydrolipoyl dehydrogenase	36.9364	25.8812	75.9197	58.2012	constitutive	Metabolic process
8:79424401-79433056	1-LOD	GRMZM2G086964	dnaj homolog subfamily b member 11-like	103.623	107.41	12.4543	6.76906	constitutive	Metabolic process
8:80631245-80632898	1-LOD	GRMZM2G434846	hypothetical protein ZEAMMB73_800081, partial	4.4502	6.01959	0.246368	0.423951	constitutive	Unknown function
8:80677883-80680529	1-LOD	GRMZM2G008286	homeobox dna-binding and leucine zipper domain family protein	0	0	1.70457	2.96302	constitutive	Signal transduction
8:80681445-80685002	1-LOD	GRMZM2G008464	nadh dehydrogenase	1.05119	2.8905	12.8953	39.9169	constitutive/modulated	Electr./energy
8:82148671-82155374	1-LOD	GRMZM2G390729	pre-mrna-splicing factor sf2	0	0	2.64435	4.11621	constitutive	Metabolic process
8:82550941-82559474	1-LOD	GRMZM2G087030	cold acclimation protein cor413-tm1	0.035028	0.0504852	1.91087	1.89166	constitutive	Response to stress
8:82623181-82640943	1-LOD	GRMZM2G439389	peptidase c48 domain family protein	0.0424544	0.071783	0.984491	0.103599	modulated	Metabolic process
8:84065636-84070673	1-LOD	GRMZM2G067045	---NA---	0	0	0.411337	0	constitutive	Unknown function
8:85144905-85150281	1-LOD	GRMZM5G842503	hypothetical protein ZEAMMB73_123227	6.03536	5.02521	0.407971	0.558392	constitutive	Unknown function
8:85418679-85424667	1-LOD	AC194439.3_FG002	pyrophosphate--fructose 6-phosphate 1-phosphotransferase subunit beta-like	0	0	4.45185	9.58598	constitutive	Metabolic process
8:85690949-85692399	1-LOD	GRMZM5G814465	hypothetical protein ZEAMMB73_824626	0.000255442	8.35e-05	1.06579	2.69409	constitutive	Unknown function
8:86861704-86871537	1-LOD	GRMZM2G083068	pseudouridine kinase-like	4.87092	7.05349	16.3849	0	constitutive	Metabolic process
8:87482313-87483166	1-LOD	GRMZM2G170593	lsg	0.0402799	0.0137534	0.430479	0.733405	constitutive	Unknown function
8:87727520-87728083	1-LOD	GRMZM2G323456	hypothetical protein ZEAMMB73_110971	0.594232	2.39994	1.02396	1.28421	modulated	Unknown function
8:88669245-88675783	1-LOD	GRMZM2G063988	heat shock protein 90	0.72375	0.831648	0	6985.29	constitutive	Response to stress
8:88678921-88680028	1-LOD	GRMZM2G063975	plasma membrane associated protein	0.472399	1.34154	0.650629	0.359086	modulated	Cell component
8:88812712-88814117	1-LOD	GRMZM2G062974	protein	0.849029	5.64735	0.497519	11.8741	modulated	Unknown function
8:88889055-88893666	1-LOD	GRMZM2G154881	endo- -beta-d-glucanase precursor	0.759272	8.3723	0.946905	29.8329	modulated	Cell wall
8:88963900-88965293	1-LOD	GRMZM2G057116	wrky dna-binding domain superfamily protein	0.512159	15.7583	0.925242	30.8599	modulated	Signal transduction
8:89076837-89077209	1-LOD	GRMZM2G509378	protein hasty 1	41.3986	34.9152	14.6002	26.3557	constitutive	Unknown function
8:89257026-89261139	1-LOD	GRMZM2G104133	duf1664 domain family protein	0.562348	0.739945	48.5699	35.2653	constitutive	Miscellanea
8:90672110-90692902	1-LOD	GRMZM2G469955	peptidyl-prolyl cis-trans isomerase	3.04217	1.68133	3.55668	0	modulated	Metabolic process
8:90736918-90739870	1-LOD	GRMZM2G056068	cadmium tolerant 1	4.39812	42.6727	3.8588	88.0669	modulated	Miscellanea
8:91421453-91423273	1-LOD	GRMZM2G034229	annexin-like protein rj4	0.727409	0.363121	0.575012	0.774824	modulated	Miscellanea
8:91489723-91490639	1-LOD	GRMZM2G404380	---NA---	1.43604	0.553677	0.888464	0	modulated	Unknown function
8:91775746-91779470	1-LOD	GRMZM2G315125	uncharacterized aarf domain-containing protein kinase chloroplastic-like	4.74043	3.91836	9.95988	11.2791	constitutive	Signal transduction
8:91861668-91862669	1-LOD	GRMZM2G067376	plant-specific domain tigr01568 family protein	0.0139361	0.0468238	0.332721	0.295117	constitutive	Unknown function
8:92078113-92082751	1-LOD	GRMZM2G022768	probable beta- -galactosyltransferase 12-like	3.07322	5.5046	18.1721	12.0314	constitutive	Metabolic process
8:94435415-94438119	1-LOD	GRMZM2G023755	pit1	191.525	207.782	1.81965	1.58339	constitutive	Unknown function
8:95572197-95580800	1-LOD	GRMZM2G397261	hypothetical protein ZEAMMB73_824867	5.93541	26.4591	9.50785	29.579	modulated	Unknown function
8:97844870-97849365	1-LOD	GRMZM2G142919	probable anion transporter chloroplastic-like	0.394283	0.730736	3.16217	20.4061	modulated	Transport
8:98074089-98075115	1-LOD	GRMZM2G404411	hypothetical protein ZEAMMB73_539473	0	0	2.35634	5.24087	constitutive	Unknown function
8:98754049-98755575	1-LOD	GRMZM2G439638	aluminum-activated malate transporter 9-like	0	5.81e-05	0.23653	0.86229	constitutive	Transport
8:99158724-99162360	1-LOD	GRMZM2G019619	glucan endo- -beta-glucosidase 7 precursor	1.57653	5.4643	1.50703	4.13958	modulated	Cell wall
9:100132976-100135629	1-LOD	AC219190.3_FG002	alpha-expansin 20	2.64629	2.42362	0.953901	5.26231	modulated	Cell wall
9:100281926-100282951	1-LOD	GRMZM2G423693	nucleotide-diphospho-sugar transferase family protein	0	0	0.758881	1.0236	constitutive	Metabolic process
9:100677724-100678842	1-LOD	GRMZM2G041022	hypothetical protein ZEAMMB73_724860	0.169441	1.1452	0.203516	0.962473	modulated	Unknown function
9:100684091-100685375	1-LOD	GRMZM2G041068	hypothetical protein ZEAMMB73_910739	0.0979609	7.41062	0.206305	7.66819	modulated	Unknown function
9:100740102-100741586	1-LOD	GRMZM2G037485	protein	0.331309	4.03771	0.263589	3.83603	modulated	Unknown function
9:100874799-100876969	1-LOD	GRMZM2G108103	polyphenol oxidase	0	0.250879	0.164527	0.252123	modulated	Metabolic process
9:100918972-100924859	1-LOD	GRMZM2G060290	transcription factor hbp-1b -like	0.398045	1.3786	0.465333	2.22074	modulated	Signal transduction
9:100950838-100957948	1-LOD	GRMZM2G518751	hypothetical protein ZEAMMB73_230711	0	0	5.90558	13.9971	constitutive	Unknown function
9:101389916-101393912	1-LOD	GRMZM2G000566	uncharacterized protein LOC100384546 precursor	0.737534	0.761642	0.434603	4.43216	modulated	Unknown function
9:102104017-102106484	1-LOD	GRMZM2G065394	iq calmodulin-binding motif family protein	9.78132	4.16215	3.62014	0.898245	modulated	Signal transduction
9:102401318-102403573	1-LOD	GRMZM2G009633	carbonic anhydrase	1.87196	0.535651	2.77418	1.79576	modulated	Metabolic process
9:102789189-102790055	1-LOD	GRMZM2G007020	cytosolic orthophosphate dikinase	4.06164	2.26201	39.8975	31.9444	constitutive	Metabolic process
9:102821835-102935764	1-LOD	GRMZM2G373578	lysosomal pro-x carboxypeptidase	0	0	0.773554	6.37707	constitutive	Metabolic process
9:102821835-102935764	1-LOD	GRMZM2G452896	serine peptidase s28 family protein	0.437093	4.3528	0.773554	6.37707	modulated	Metabolic process
9:103075647-103077571	1-LOD	GRMZM2G111711	wrky transcription factor	0.00933742	3.20063	0.0497993	4.45844	modulated	Signal transduction
9:103234470-103236102	1-LOD	GRMZM2G086773 (hm2)	NAD(P)-binding Rossmann-fold superfamily protein	0.0826101	0.360651	0.0548562	0.116161	modulated	Electr./energy
9:103247387-103248554	1-LOD	GRMZM2G086841	chaperone protein dnaj chloroplastic-like	2.7034	6.09231	2.40521	5.22608	modulated	Metabolic process
9:103569367-103570741	1-LOD	AC233855.1_FG006	methionine aminopeptidase 2b	1.11e-05	0	0.917786	3.39843	constitutive	Metabolic process
9:104264955-104365697	1-LOD	GRMZM2G047376 (pp2c-1)	protein phosphatase 2c family protein	5.35544	5.51582	21.1966	31.1979	constitutive	Metabolic process
9:104945801-104947392	1-LOD	GRMZM2G111082	1-aminocyclopropane-1-carboxylate oxidase 1-like	0.913946	1.14289	1.20278	0	modulated	Metabolic process
9:105190709-105197290	1-LOD	GRMZM2G029912	gl1 protein	23.6404	56.1079	16.9002	47.0058	modulated	Unknown function
9:105265398-105266825	1-LOD	GRMZM2G473882	rna binding protein	0	0	0.677429	1.69327	constitutive	Metabolic process
9:105328100-105330529	1-LOD	GRMZM2G475753	uncharacterized protein LOC100502267	0	0	0.0871017	0.00868445	constitutive	Unknown function
9:105337240-105339572	1-LOD	GRMZM2G435001	sequence-specific dna binding transcription factor	0	0.0430998	0	0.835808	modulated	Signal transduction
9:105460933-105473534	1-LOD	GRMZM2G501086	65-kda microtubule-associated protein 3-like	39.0681	21.6534	10.1212	0.98882	modulated	Cell component
9:105824310-105825030	1-LOD	GRMZM2G397927	hypothetical protein	142.657	95.2006	33.5472	32.6389	constitutive	Unknown function
9:106398226-106409066	1-LOD	GRMZM2G035417	dna repair protein rad23	0.463974	1.067	181.335	176.864	constitutive	Metabolic process
9:108099546-108103643	1-LOD	GRMZM2G057616	0	0.0609954	0.197997	0.0639797	0.326372	modulated	Unknown function
9:108428287-108430108	1-LOD	GRMZM2G038783	constans-like protein co6	3.95628	1.99281	2.19494	6.35468	modulated	Signal transduction
9:109116113-109125148	1-LOD	GRMZM2G103897	cryptochrome dash	0.303728	1.12475	0.167166	0.653771	modulated	Metabolic process
9:109125916-109131365	1-LOD	GRMZM2G103805	hypothetical protein ZEAMMB73_834571	1.10942	4.85513	1.18826	8.54463	modulated	Unknown function
9:109305833-109307276	1-LOD	GRMZM2G095333	protein	3.77151	1.71044	2.53034	3.04969	modulated	Unknown function
9:109605062-109608003	1-LOD	GRMZM2G383093	tpr domain containing protein	0	1.39e-05	0.325949	0.648235	constitutive	Unknown function
9:110319841-110320893	1-LOD	GRMZM2G333049	vq motif family protein	2.10972	10.5295	0.964651	11.3532	modulated	Unknown function
9:110850184-110857462	1-LOD	GRMZM2G472087	hypothetical protein ZEAMMB73_138002	0.14424	0.152552	2.92369	6.40292	constitutive	Unknown function
9:111066232-111066937	1-LOD	GRMZM2G083980	saur-like auxin-responsive protein	0	0.731615	0	0.350739	modulated	Unknown function
9:111251248-111254138	1-LOD	GRMZM2G454449	myb dna-binding domain superfamily protein	0.159307	2.30001	0.289024	1.91917	modulated	Signal transduction
9:111458085-111462734	1-LOD	GRMZM2G017739	hypothetical protein ZEAMMB73_981405	0.602934	1.68669	1.21111	3.65722	constitutive	Unknown function
9:111479516-111480334	1-LOD	GRMZM2G017685	hypothetical protein ZEAMMB73_484654	1.10774	4.91857	1.00691	2.73733	modulated	Unknown function
9:111644734-111650556	1-LOD	GRMZM2G067450	hypothetical protein ZEAMMB73_342838	13.5997	14.5356	2.52058	0.15819	constitutive	Unknown function
9:111651917-111652759	1-LOD	GRMZM2G067448	---NA---	0.362833	0.507524	0.859983	7.65019	modulated	Unknown function
9:112331861-112334178	1-LOD	GRMZM2G093270	platz transcription factor domain-containing protein	1.43936	3.01302	1.00687	2.91643	modulated	Signal transduction
9:113061018-113065383	1-LOD	AC225193.3_FG004	vegetative cell wall protein gp1-like	3.3338	3.77768	7.07067	10.6405	constitutive	Cell wall
9:113231979-113237852	1-LOD	GRMZM2G007754	diphosphonucleotide phosphatase 1	1.55091	1.6201	6.0174	3.97325	constitutive	Metabolic process
9:113242766-113243137	1-LOD	GRMZM2G001148	---NA---	0	1.01268	0	0	modulated	Unknown function
9:113692073-113697300	1-LOD	GRMZM2G415310	transferring glycosyl groups	0.0576124	0.0955489	2.51406	7.20055	modulated	Unknown function
9:113733873-113737346	1-LOD	GRMZM2G116478	hypothetical protein ZEAMMB73_413994	0	0.0165083	5.42791	8.34712	constitutive	Unknown function
9:114162344-114164735	1-LOD	GRMZM2G035712	unknown	1.1278	2.98664	1.69402	0.264036	modulated	Unknown function
9:116938102-116947267	1-LOD	GRMZM2G330308	rna pseudourine synthase mitochondrial	3.75174	4.03059	26.2882	22.7742	constitutive	Metabolic process
9:116938102-116947267	1-LOD	AC212114.4_FG009	inactive poly	2.26921	3.76547	0	0.151215	constitutive	Unknown function
9:116957625-116961611	1-LOD	GRMZM2G026889	glycogenin glucosyltransferase	0.715874	3.65308	0.574467	8.07924	modulated	Metabolic process
9:117155146-117158898	1-LOD	GRMZM2G178546	trehalose-phosphate phosphatase-like	15.9033	33.721	21.8947	28.1658	modulated	Metabolic process
9:117172961-117178037	1-LOD	AC234161.1_FG002	cortical cell-delineating protein precursor	1.00766	0.589164	6.69054	28.2536	constitutive	Miscellanea
9:117203001-117203730	1-LOD	AC234161.1_FG010	nadh dehydrogenase	165.246	100.368	66.7228	54.6289	constitutive	Electr./energy
9:117322279-117326093	1-LOD	GRMZM2G117999	protein notum homolog	0.57778	0.422005	5.75903	2.93726	constitutive	Unknown function
9:117322279-117326093	1-LOD	GRMZM5G802953	notum-like protein	0.873863	0.637	0	0	constitutive	Unknown function
9:117674428-117686437	1-LOD	GRMZM2G094828	hypothetical protein ZEAMMB73_429388	0.145787	0.458531	3.85189	0.200793	modulated	Unknown function
9:118271713-118299375	1-LOD	GRMZM2G019430	coiled-coil domain-containing protein 132-like	1.0265	0.625218	1.30809	0.124397	modulated	Miscellanea
9:118667235-118673541	1-LOD	GRMZM2G329869	vascular plant one zinc finger protein	0	0	1.3765	2.04143	constitutive	Signal transduction
9:119286517-119290748	1-LOD	GRMZM2G097987	nucleoside phosphatase gda1 cd39 family protein	27.0388	16.9621	145.354	122.796	constitutive	Metabolic process
9:119779039-119780659	1-LOD	GRMZM2G093092	o-methyltransferase zrp4	0.0485351	1.16563	0.0965122	80.5226	modulated	Secondary Metabolism
9:120228024-120230405	1-LOD	GRMZM2G000209	nodulin-like protein	1.94617	3.98467	1.27922	3.80184	modulated	Metabolic process
9:120249239-120251017	1-LOD	GRMZM2G000219	nodulin-like protein	1.94617	3.98467	0.433007	1.01511	modulated	Metabolic process
9:120413924-120416480	1-LOD	GRMZM2G320206	metacaspase family protein	0.960013	3.05432	0.579962	0.908525	modulated	Metabolic process
9:120797397-120799005	2-LOD	AC199054.3_FG003	hypothetical protein ZEAMMB73_640652	0.0767678	0.0336343	0.32549	0	constitutive	Unknown function
9:121218709-121221052	2-LOD	GRMZM2G094396	hypothetical protein ZEAMMB73_019923	12.2565	12.3549	6.9898	0	modulated	Unknown function
9:122198436-122199824	2-LOD	GRMZM2G314769	jasmonate-induced protein	7.07639	4.77885	5.38144	1.30583	modulated	Resistance
9:122553496-122558891	2-LOD	GRMZM2G044180	protein kinase domain superfamily protein	9.69896	9.06442	6.58153	0.372307	modulated	Signal transduction
9:122928897-122933487	2-LOD	GRMZM2G359305	pectate lyase 8	0	0	1.46413	3.21494	constitutive/modulated	Cell wall
9:123212976-123215525	2-LOD	GRMZM2G109286	pi-plc x domain-containing protein at5g67130-like	0.835389	1.43838	0.932802	2.58421	modulated	Metabolic process
9:123280636-123280842	2-LOD	AC196408.3_FG003	---NA---	0	0	24.3892	8.18128	constitutive	Unknown function
9:123280968-123283453	2-LOD	GRMZM5G857895	cyclin superfamily isoform 1	0.126514	0	5.60954	12.6159	constitutive	Miscellanea
9:124033980-124050532	2-LOD	GRMZM2G162968	chaperone protein chloroplastic-like	7.09942	11.2916	16.5567	12.6479	constitutive	Metabolic process
9:124033980-124050532	2-LOD	GRMZM2G463483	superkiller viralicidic activity 2-like 2-like	3.88321	6.65063	8.4226	11.2833	constitutive	Miscellanea
9:124261638-124263684	2-LOD	GRMZM2G113345	hypothetical protein	0.0766391	0.049069	2.07174	6.57582	constitutive/modulated	Unknown function
9:124345112-124358875	2-LOD	GRMZM2G148383	serine palmitoyltransferase 2	0.394634	0.562652	1.00899	5.45e-05	constitutive	Metabolic process
9:124345112-124358875	2-LOD	GRMZM5G891276	serine palmitoyltransferase 2	0.0772059	0.0861999	0.182635	0.995974	constitutive	Metabolic process
9:124561974-124562793	2-LOD	GRMZM2G359033	hypothetical protein ZEAMMB73_726502	0.0979825	0.693543	0.0902274	1.7502	modulated	Unknown function
9:124665821-124666613	2-LOD	GRMZM2G105092	zinc finger protein	0	1.64048	0	3.43699	modulated	Signal transduction
9:124735596-124736454	2-LOD	GRMZM2G097524	c2h2-type zinc finger protein zfp36	0.0472286	0.659535	0.105588	0.781061	modulated	Signal transduction
9:124757956-124758894	2-LOD	GRMZM2G113860	zinc finger protein zat10-like	0.0500786	2.29691	0	2.84793	modulated	Signal transduction
9:124946861-124947851	2-LOD	GRMZM2G438121	hypothetical protein ZEAMMB73_928390	0.0524598	0.250642	0	0.636584	modulated	Unknown function
9:125052702-125059364	2-LOD	GRMZM5G886151	-	12.5469	8.07496	5.67144	0	constitutive	Unknown function
9:125133981-125139115	2-LOD	GRMZM2G127224	homeodomain-like transcription factor superfamily protein	0.0780012	1.13128	0.156248	1.37012	modulated	Signal transduction
9:125170120-125173284	2-LOD	GRMZM2G065696	plac8-like protein	15.2598	29.4965	17.1812	49.1085	modulated	Unknown function
9:125252530-125255563	2-LOD	GRMZM5G859865	protein	0.0659098	0.0568906	0	0	constitutive	Unknown function
9:125252530-125255563	2-LOD	GRMZM2G180132	e3 ubiquitin-protein ligase lin-1-like	0.307028	0.305949	0.0459406	0	constitutive	Proteolysis
9:125685631-125692703	2-LOD	GRMZM2G174286	tobamovirus multiplication protein expressed	11.811	26.5282	156.671	106.568	constitutive/modulated	Unknown function
9:126411360-126418123	2-LOD	GRMZM2G145783	enoyl- hydratase peroxisomal-like	0	0	2.93148	18.1358	constitutive/modulated	Response to stress
9:126596656-126645228	2-LOD	GRMZM2G346497	e3 ubiquitin-protein ligase rfwd3-like	2.51502	1.69458	0.176629	1.17649	constitutive	Proteolysis
9:126596656-126645228	2-LOD	GRMZM2G510387	hypothetical protein ZEAMMB73_472103, partial	41.8713	20.0734	52.8074	38.548	modulated	Unknown function
9:126938713-126943785	2-LOD	GRMZM5G806784	snare associated golgi protein	5.16172	8.46829	5.89162	29.7504	modulated	Miscellanea
9:127187105-127189711	2-LOD	GRMZM2G038508	transposon mutator sub- expressed	0.438917	0.294837	5.14488	3.87305	constitutive	Metabolic process
9:127449581-127450455	2-LOD	GRMZM2G085812	cytochrome p450	0.91623	1.26452	2.25299	2.00335	constitutive	Metabolic process
9:127467102-127468567	2-LOD	GRMZM2G119067	flavonoid 3 -hydroxylase	0.0386767	0.0126472	0.632457	0.32377	constitutive	Secondary Metabolism

## Sheet: qFER-9.3_qFB1-9.3
locus	confidence interval	gene_ID	sequence description	FPKM_CTRL CO354	FPKM_INOC CO354	FPKM_CTRL CO441	FPKM_INOC CO441	trascriptional regulation	Functional Category
9:137736966-137757051	1-LOD	GRMZM2G047894	phosphatidylinositide phosphatase sac1-like	4.44067	4.10874	36.2828	9.3539	constitutive	Metabolic process
9:138303872-138304945	1-LOD	GRMZM2G145568	lob domain-containing protein 1-like	0.0914894	2.06241	0.186982	2.30023	modulated	Unknown function
9:138309312-138312233	1-LOD	GRMZM2G145562	rna recognition motif-containing protein	8.95743	19.5433	8.2943	8.38666	modulated	Metabolic process
9:138320794-138328639	1-LOD	GRMZM2G145451	arogenate dehydratase prephenate dehydratase chloroplastic-like	0.878888	0.833235	43.339	31.2943	constitutive	Metabolic process
9:138424252-138428598	1-LOD	GRMZM2G054187	ascorbate peroxidase	120.004	128.48	41.9948	31.0847	constitutive	Response to stress
9:138424252-138428598	1-LOD	GRMZM2G054300	ascorbate peroxidase	11.9602	15.4742	101.162	95.9723	constitutive	Response to stress
9:138752305-138754760	1-LOD	GRMZM2G162486	in2-1 protein	19.2717	73.5607	22.2022	121.186	modulated	Response to stress
9:138771731-138777249	1-LOD	GRMZM2G162426	---NA---	6.23812	2.73559	36.4021	32.7867	modulated	Unknown function
9:138944745-138946251	1-LOD	AC233939.1_FG004	plant-specific domain tigr01589 family protein	9.89314	23.1505	4.96589	12.7523	modulated	Unknown function
9:139174439-139175151	1-LOD	GRMZM2G112251	zinc finger protein	0.0225923	0.44325	0	0	modulated	Signal transduction
9:139371593-139378123	1-LOD	GRMZM2G166780	---NA---	0.984631	5.21647	6.47246	0	modulated	Unknown function
9:139510669-139514364	1-LOD	GRMZM2G366532	heat shock cognate 70 kda	53.371	122.085	51.692	24.925	modulated	Response to stress
9:139844220-139846531	1-LOD	GRMZM2G151992	catalytic hydrolase	3.22351	5.32707	1.54696	5.85395	modulated	Metabolic process
9:139947776-139955628	1-LOD	GRMZM2G492252	protein binding protein	9.82064	9.23937	0.792389	0.916623	constitutive	Unknown function
9:140070406-140073759	1-LOD	GRMZM2G009605	retrotransposon expressed	0.046155	0.0384453	0.829251	2.70943	constitutive/modulated	Metabolic process
9:140123390-140127499	1-LOD	GRMZM2G164136	t-snare	25.8887	24.4714	27.4077	11.1942	modulated	Miscellanea
9:140185222-140187178	1-LOD	GRMZM2G044057	pifa transposase	49.4401	70.7084	56.7355	0.617253	modulated	Metabolic process
9:140456347-140457834	1-LOD	GRMZM2G123107	beta- -glucanase	0.0141909	0.479362	0.0549116	0.895237	modulated	Cell wall
9:140949305-140950377	1-LOD	GRMZM2G007406	ap2 erf domain-containing transcription factor	2.30326	2.47483	2.6926	6.91251	modulated	Signal transduction
9:141538685-141540279	1-LOD	GRMZM2G031447	probable carboxylesterase 17-like	0.809883	3.0984	0.432435	1.5282	modulated	Metabolic process
9:142289399-142294418	1-LOD	GRMZM2G144985	serine palmitoyltransferase	17.7379	27.0417	18.5133	37.9379	modulated	Metabolic process
9:142852452-142863532	1-LOD	GRMZM2G070571	cysteine protease 1 precursor	2.05902	2.25316	6.12037	8.32704	constitutive	Response to stress
9:142926830-142929660	1-LOD	GRMZM2G104626	senescence-associated protein 15	0.754439	2.90199	0.595369	2.1424	modulated	Response to stress
9:143329346-143333500	1-LOD	GRMZM2G081175	erd7 protein	12.8386	31.9731	12.2952	22.5161	modulated	Unknown function
9:143335465-143337246	1-LOD	GRMZM2G081458	disease resistance rpp13-like protein 1-like	0.264865	2.38988	0.387048	6.56408	modulated	Resistance
9:143763117-143763765	1-LOD	GRMZM2G159768	hypothetical protein ZEAMMB73_144675	0.385264	1.71944	0.299297	4.8938	modulated	Unknown function
9:143952815-143955712	1-LOD	GRMZM2G178279	type i inositol- -trisphosphate 5-phosphatase cvp2	0.0196943	0.0574293	0.0928838	0.256105	constitutive	Metabolic process
9:144297760-144301293	1-LOD	GRMZM2G098875	glutamate decarboxylase	4.01595	13.3931	8.5322	37.6851	constitutive/modulated	Metabolic process
9:144335026-144340585	1-LOD	GRMZM2G011708	peroxidase 54 precursor	0.427495	1.32728	0.25745	0.1953	modulated	Resistance
9:144611864-144615286	1-LOD	GRMZM2G177878	inactive poly	1.06983	3.71222	0.742148	2.86015	modulated	Unknown function
9:144807035-144810488	1-LOD	GRMZM2G407119	hlh dna-binding domain superfamily protein	0.386837	0.897667	0.833764	0.104948	modulated	Signal transduction
9:145117155-145118800	1-LOD	GRMZM2G152895	1-o-acylceramide synthase	2.07027	1.00818	1.34371	0.692007	modulated	Metabolic process
9:145167509-145170513	1-LOD	GRMZM2G091742	pathogenesis-related protein 5-like	0.0227968	0.188573	0.0537282	0.319657	constitutive	Resistance
9:145346838-145349218	1-LOD	GRMZM2G067225	allene oxide synthase	8.36479	32.8329	6.62922	44.3867	modulated	Metabolic process
9:145527377-145529101	1-LOD	AC216795.3_FG011	---NA---	0	0	1.06141	1.64448	constitutive	Unknown function
9:145527377-145529101	1-LOD	GRMZM2G528283	folylpolyglutamate mitochondrial-like	0	0	0.14744	0.664315	constitutive	Metabolic process
9:145585080-145607835	1-LOD	GRMZM2G356579	0	4.34638	3.37817	49.8599	87.9884	constitutive	Unknown function
9:145847250-145849422	1-LOD	GRMZM2G425683	carbohydrate transporter sugar porter transporter	0	0.117773	0	0	modulated	Transport
9:146062601-146071470	1-LOD	GRMZM5G887009	glutamine synthetase	2.16283	1.87763	0.367476	0.587406	constitutive	Metabolic process
9:146062601-146071470	1-LOD	AC211178.3_FG004	hypothetical protein ZEAMMB73_602377, partial	0.0274875	0.0226047	0	0.0376005	constitutive	Unknown function
9:146259091-146261010	1-LOD	AC233893.1_FG001 (HMT-1)	homocysteine s-methyltransferase 1	14.7721	96.5687	15.9044	108.63	modulated	Metabolic process
9:146456350-146459653	1-LOD	GRMZM2G324499	heat-shock protein 70t-2	66.2096	115.559	1.96698	1.5923	constitutive	Response to stress
9:146456350-146459653	1-LOD	GRMZM2G024718	heat shock 70 kda protein 8-like	43.7424	74.0081	88.6477	14.3977	constitutive	Response to stress
9:146679027-146687322	1-LOD	GRMZM2G102161 (MADS5)	leafy hull sterile 1	24.4982	7.61879	41.9151	32.7054	modulated	Signal transduction
9:146890291-146891477	1-LOD	GRMZM2G423331	caffeic acid o-methyltransferase	0.0289617	11.9184	0	26.9935	modulated	Secondary Metabolism
9:147151847-147157101	1-LOD	GRMZM5G828987	beta-glucosidase 6-like	0.930403	1.49771	7.47364	27.3926	constitutive/modulated	Cell wall
9:147287068-147290438	1-LOD	GRMZM2G100473	targeting protein for xklp2 containing expressed	3.44699	2.54659	2.48849	1.10395	modulated	Miscellanea
9:147369608-147374471	1-LOD	GRMZM2G113423	protein	1.86172	3.7484	2.01305	2.13674	modulated	Unknown function
9:147486895-147492124	1-LOD	GRMZM2G178254	mannose-1-phosphate guanyltransferase alpha-like	4.83456	4.66275	24.4339	22.2978	constitutive	Metabolic process

## Sheet: qFER-9.4_qFB1-9.4
locus	confidence interval	gene_ID	sequence description	FPKM_CTRL CO354	FPKM_INOC CO354	FPKM_CTRL CO441	FPKM_INOC CO441	trascriptional regulation	Functional Category
9:148445802-148448625	1-LOD	GRMZM2G078441	vicilin-like antimicrobial peptides 2-3	327.237	593.277	205.143	616.422	modulated	Resistance
9:148616676-148619404	1-LOD	GRMZM2G138589	polyol transporter protein 4	3.12321	2.44901	5.59085	1.05272	modulated	Transport
9:148792992-148793709	1-LOD	GRMZM2G039212	hypothetical protein ZEAMMB73_955195	1.22533	2.31387	0.530004	3.39842	modulated	Unknown function
9:148914023-148917923	1-LOD	GRMZM2G342907	sulphate transporter	0.0427349	2.05032	0.468822	11.3234	constitutive	Transport
9:149014844-149017355	1-LOD	GRMZM2G050159	membrane protein	2.64333	5.50575	5.1977	16.1657	modulated	Cell component
9:149278427-149367506	1-LOD	GRMZM2G152815	ring zinc finger domain superfamily protein	0.0958048	0.0957188	15.4288	11.9454	constitutive	Signal transduction
9:149436084-149439040	1-LOD	GRMZM2G091285	iws1 c-terminus family protein	0.314063	0.33793	1.54327	3.97008	constitutive	Unknown function
9:149644756-149645191	1-LOD	GRMZM5G878017	3-oxo-5-alpha-steroid 4-dehydrogenase 2	1.69403	0.649225	0.90935	0.325233	modulated	Metabolic process
9:149646069-149647584	1-LOD	AC233899.1_FG004	homeodomain-leucine zipper transcription factor ipi-1	0.12347	0.519957	0.20089	0.86778	modulated	Signal transduction
9:150215911-150218993	1-LOD	GRMZM2G034811	dead-box atp-dependent rna helicase 14	4.50958	5.3729	5.36354	0.121204	modulated	Metabolic process
9:150243099-150243569	1-LOD	GRMZM2G036411	fiddlehead-like protein	0	0.041773	0	4.51818	modulated	Miscellanea
9:150644072-150645291	1-LOD	GRMZM2G100750	protein lurp-one-related 6-like	0.589611	2.26521	0.430973	0.202505	modulated	Unknown function
9:151148919-151151653	1-LOD	GRMZM5G860014	kelch motif family protein	24.577	27.4403	2.64975	3.15232	constitutive	Proteolysis
9:151361773-151369055	1-LOD	GRMZM2G361256	abc transporter c family member 3-like	1.46693	3.15933	1.41068	7.72588	modulated	Transport
9:151425741-151430390	1-LOD	GRMZM2G054969	at3g60070 t2o9_50	0.993048	3.40148	0.556647	0.384322	modulated	Unknown function
9:151631158-151633751	1-LOD	AC149810.2_FG008	protein kinase superfamily protein	0.69671	1.68195	0.174726	1.54067	modulated	Signal transduction
9:151682947-151683563	1-LOD	GRMZM2G428040	transcription activator-related protein	1.28577	1.00412	1.04776	9.64344	modulated	Signal transduction
9:151708766-151711506	1-LOD	GRMZM2G126781	glutathione s-transferase chloroplastic-like	0.0879926	0.245562	0.593998	1.02379	constitutive	Response to stress
9:151763725-151772001	1-LOD	GRMZM2G009808	aconitate cytoplasmic-like	10.3836	16.6902	18.6982	51.2107	modulated	Electr./energy
9:152080712-152092882	1-LOD	GRMZM2G057243	carotenoid cleavage dioxygenase	3.42812	3.6167	11.5655	3.61518	modulated	Secondary Metabolism
9:152452065-152457809	1-LOD	AC149818.2_FG007	unknown	1.91097	0.9073	1.78416	1.47195	modulated	Unknown function
9:152490485-152495067	1-LOD	AC149475.2_FG003	proteasome subunit alpha type 5	208.253	143.877	76.9124	87.0232	constitutive	Proteolysis
9:152556213-152556891	1-LOD	AC149475.2_FG007	tyramine n-feruloyltransferase 4 11-like	4.45732	4.94826	5.17	18.7648	modulated	Metabolic process
9:152652067-152653955	1-LOD	GRMZM2G063342	metal ion binding protein	1.34966	3.27903	0.829507	1.33615	modulated	Unknown function
9:152756067-152758545	1-LOD	GRMZM5G891656	3-hydroxybenzoate 6-hydroxylase 1-like	0.0073974	2.08298	0.0710631	6.98941	modulated	Metabolic process
9:152759722-152761564	1-LOD	GRMZM5G841893	3-hydroxybenzoate 6-hydroxylase 1-like	0.00945907	0.963717	9.47589	526.503	modulated	Metabolic process
9:152823151-152827155	1-LOD	GRMZM2G342807	AC105730_3Hypothetical protein	3.36847	5.60222	1.92726	7.35031	modulated	Unknown function
9:153106896-153110110	1-LOD	GRMZM2G349547	ornithine carbamoyltransferase	0	3.33e-05	4.75289	14.9612	constitutive	Metabolic process
9:153414693-153416443	1-LOD	GRMZM2G075563	pollenless3	1.36083	2.29409	2.77696	9.52631	modulated	Unknown function
9:153692211-153694613	1-LOD	GRMZM2G382534	carotenoid hydroxylase	2.97863	7.34921	1.14341	1.74749	modulated	Secondary Metabolism
9:153812730-153832523	1-LOD	GRMZM2G171365 (MADS1)	mads-box transcription factor family protein	0.97857	0.501313	48.7845	27.8588	constitutive	Signal transduction
9:153910404-153916496	1-LOD	GRMZM2G417725	rna recognition motif family expressed	0.229376	0.239411	0.0827333	0.0641749	constitutive	Metabolic process
9:153919480-153924686	1-LOD	GRMZM2G116746	hypothetical protein SORBIDRAFT_01g049230	0.380089	1.40888	5.08717	5.89554	modulated	Unknown function
